# Supplementary material for: Mapping cross-domain drivers of Alzheimer’s disease risk through integrated network analysis
Source: bioRxiv. 2025 Oct 16:2025.10.16.682921. Preprint. [Version 1] doi: 10.1101/2025.10.16.682921 (PMC12632783; doi:10.1101/2025.10.16.682921)
Supplement: Supplement 2 [file media-2.xlsx]

## Sheet: biodomain graph properties
Table S1. Biodomain graph properties
Biodomain	Leading Edge Genes	# Input	# Added	# Nodes	# Edges	total possible edge	fxn possible edge	% Added	avg node degree	avg path length	assortativity coefficient	connected components	added (notBD)	added (inBD)	input notBD	input inBD
Synapse	1496	1312	458	1770	21365	1565565	0.0136468	0.258757	24.1412	3.07607	0.0184006	1	254	204	126	1186
Structural Stabilization	1272	1124	442	1566	16885	1225395	0.0137792	0.282248	21.5645	3.07407	0.0477937	1	190	252	72	1052
Proteostasis	839	756	443	1199	12136	718201	0.0168978	0.369475	20.2435	3.13357	0.140903	2	99	344	94	662
Mitochondrial Metabolism	925	852	294	1146	10762	656085	0.0164034	0.256545	18.7818	3.20305	0.0788666	3	195	99	63	789
Lipid Metabolism	806	735	330	1065	10869	566580	0.0191835	0.309859	20.4113	3.03102	0.0223516	1	145	185	53	682
Endolysosome	768	689	283	972	9807	471906	0.0207817	0.291152	20.179	3.05897	0.080787	1	168	115	158	531
Immune Response	661	605	294	899	9141	403651	0.0226458	0.32703	20.3359	2.92597	0.0383073	1	114	180	27	578
Cell Cycle	376	348	316	664	7798	220116	0.0354268	0.475904	23.488	2.70117	0.0524013	1	158	158	257	91
Vasculature	325	306	241	547	5399	149331	0.0361546	0.440585	19.7404	2.7383	-0.00648429	1	124	117	34	272
Autophagy	308	294	245	539	4027	144991	0.0277741	0.454545	14.9425	2.96368	0.039728	1	188	57	7	287
Apoptosis	313	298	221	519	4472	134421	0.0332686	0.425819	17.2331	2.78278	0.0449789	1	73	148	13	285
Myelination	186	161	357	518	5335	133903	0.0398423	0.689189	20.5985	2.73567	-0.00375918	1	341	16	7	154
Oxidative Stress	380	353	152	505	4773	127260	0.0375059	0.30099	18.903	2.8531	0.0124088	1	140	12	71	282
Metal Binding and Homeostasis	150	143	221	364	2513	66066	0.0380377	0.607143	13.8077	2.92442	0.0120793	1	56	165	54	89
APP Metabolism	133	121	89	210	1216	21945	0.0554113	0.42381	11.581	2.69638	-0.0302924	1	82	7	1	120
Tau Homeostasis	37	37	17	54	156	1431	0.109015	0.314815	5.77778	2.4703	0.0118337	1	14	3		37

## Sheet: key driver results
Table S2. Key drivers per biodomain graph
Graph	# Nodes	ef0 FDR (-log10)	ef1 FDR (-log10)	Δ FDR	NODE	node status	node inBD	min path length	MEMBER	MODULE	Biodomain	Subdomain	% graph nodes	% term in graph	# graph	# symbol
Structural_Stabilization	1566	19.2432	202.494	183.251	RPS8	input	TRUE	1	TRUE	cytoplasmic translation	Proteostasis	translation	2.74585	48.3146	43	89
Proteostasis	1199	24.419	188.504	164.085	UPF1	added	TRUE	3	FALSE	cytoplasmic translation	Proteostasis	translation	3.50292	47.191	42	89
Structural_Stabilization	1566	26.5997	180.948	154.348	RPS8	input	TRUE	1	TRUE	cytosolic ribosome	Proteostasis	none	2.49042	42.3913	39	92
Mitochondrial_Metabolism	1146	23.8215	171.577	147.756	NDUFS3	input	TRUE	1	TRUE	mitochondrial respiratory chain complex I	Mitochondrial Metabolism	electron transport chain	3.31588	74.5098	38	51
Proteostasis	1199	19.4558	164.366	144.91	UPF1	added	TRUE	3	FALSE	cytosolic ribosome	Proteostasis	none	3.58632	46.7391	43	92
Mitochondrial_Metabolism	1146	16.0377	160.082	144.044	ALDH7A1	input	TRUE	1	FALSE	NADH dehydrogenase (ubiquinone) activity	Mitochondrial Metabolism	electron transport chain	2.96684	82.9268	34	41
Proteostasis	1199	21.8467	158.486	136.639	MRPL50	input	TRUE	1	TRUE	mitochondrial large ribosomal subunit	Mitochondrial Metabolism	mitochondrial translation	4.25354	91.0714	51	56
Proteostasis	1199	21.8467	158.486	136.639	MRPL50	input	TRUE	1	TRUE	mitochondrial large ribosomal subunit	Proteostasis	translation	4.25354	91.0714	51	56
Mitochondrial_Metabolism	1146	25.2551	153.66	128.405	MRPS30	input	TRUE	1	TRUE	mitochondrial large ribosomal subunit	Mitochondrial Metabolism	mitochondrial translation	4.45026	91.0714	51	56
Mitochondrial_Metabolism	1146	25.2551	153.66	128.405	MRPS30	input	TRUE	1	TRUE	mitochondrial large ribosomal subunit	Proteostasis	translation	4.45026	91.0714	51	56
Mitochondrial_Metabolism	1146	21.7549	137.299	115.544	NDUFS3	input	TRUE	1	TRUE	mitochondrial electron transport, NADH to ubiquinone	Mitochondrial Metabolism	electron transport chain	3.22862	78.7234	37	47
Proteostasis	1199	12.7014	123.622	110.921	CUL3	input	TRUE	1	FALSE	proteasome complex	Proteostasis	proteasomal protein catabolic process	3.75313	80.3571	45	56
Structural_Stabilization	1566	179.395	121.599	-57.7959	MRPL50	added	FALSE	3	TRUE	mitochondrial large ribosomal subunit	Mitochondrial Metabolism	mitochondrial translation	2.61814	73.2143	41	56
Structural_Stabilization	1566	179.395	121.599	-57.7959	MRPL50	added	FALSE	3	TRUE	mitochondrial large ribosomal subunit	Proteostasis	translation	2.61814	73.2143	41	56
Structural_Stabilization	1566	77.4442	120.091	42.6464	MRPL50	added	FALSE	3	TRUE	mitochondrial translation	Mitochondrial Metabolism	mitochondrial translation	3.95913	65.9574	62	94
Structural_Stabilization	1566	77.4442	120.091	42.6464	MRPL50	added	FALSE	3	TRUE	mitochondrial translation	Proteostasis	translation	3.95913	65.9574	62	94
Mitochondrial_Metabolism	1146	77.4972	118.951	41.4534	NDUFA10	input	TRUE	1	TRUE	aerobic respiration	Mitochondrial Metabolism	electron transport chain	4.363	75.7576	50	66
Mitochondrial_Metabolism	1146	77.243	117.778	40.5355	NDUFA9	input	TRUE	1	TRUE	proton motive force-driven mitochondrial ATP synthesis	Mitochondrial Metabolism	proton motive force-driven mitochondrial ATP synthesis	4.53752	81.25	52	64
Mitochondrial_Metabolism	1146	77.243	117.778	40.5355	NDUFA9	input	TRUE	1	TRUE	proton motive force-driven mitochondrial ATP synthesis	Mitochondrial Metabolism	proton motive force-driven mitochondrial ATP synthesis	4.53752	81.25	52	64
Mitochondrial_Metabolism	1146	18.6525	100.341	81.6887	NDUFA13	input	TRUE	1	TRUE	mitochondrial respiratory chain complex I assembly	Mitochondrial Metabolism	electron transport chain	3.9267	69.2308	45	65
Cell_Cycle	664	15.8504	91.9951	76.1447	NDUFA6	input	FALSE	1	TRUE	mitochondrial respiratory chain complex I	Mitochondrial Metabolism	electron transport chain	5.42169	70.5882	36	51
Structural_Stabilization	1566	18.3302	87.0046	68.6744	RPL29	input	TRUE	1	TRUE	translation	Proteostasis	translation	5.55556	42.6471	87	204
Structural_Stabilization	1566	67.434	86.5807	19.1467	RPS8	input	TRUE	1	FALSE	cytosolic large ribosomal subunit	Proteostasis	none	1.78799	46.6667	28	60
Proteostasis	1199	10.5306	85.6385	75.108	RPS8	input	TRUE	1	FALSE	cytosolic large ribosomal subunit	Proteostasis	none	2.41868	48.3333	29	60
Cell_Cycle	664	14.7268	81.4442	66.7174	NDUFA5	input	FALSE	1	TRUE	NADH dehydrogenase (ubiquinone) activity	Mitochondrial Metabolism	electron transport chain	4.96988	80.4878	33	41
Synapse	1770	82.9296	80.7831	-2.14649	DNM1	input	TRUE	1	FALSE	clathrin-coated endocytic vesicle membrane	Endolysosome	clathrin-coated vesicle	2.0339	51.4286	36	70
Cell_Cycle	664	14.7153	79.55	64.8347	NDUFV3	input	FALSE	1	FALSE	mitochondrial respiratory chain complex I assembly	Mitochondrial Metabolism	electron transport chain	4.66867	47.6923	31	65
Structural_Stabilization	1566	11.3939	77.9255	66.5316	RPL34	input	TRUE	1	TRUE	structural constituent of ribosome	Proteostasis	translation	6.51341	58.2857	102	175
Structural_Stabilization	1566	11.3939	77.9255	66.5316	RPL34	input	TRUE	1	TRUE	structural constituent of ribosome	Structural Stabilization	none	6.51341	58.2857	102	175
Cell_Cycle	664	15.6287	77.9099	62.2812	NDUFB2	input	FALSE	1	TRUE	mitochondrial electron transport, NADH to ubiquinone	Mitochondrial Metabolism	electron transport chain	5.12048	72.3404	34	47
Proteostasis	1199	15.1781	76.8714	61.6933	UCHL5	input	TRUE	1	FALSE	proteasome-mediated ubiquitin-dependent protein catabolic process	Proteostasis	proteasomal protein catabolic process	5.50459	30.5556	66	216
Oxidative_Stress	505	13.0713	67.6179	54.5466	NDUFB2	input	FALSE	1	TRUE	NADH dehydrogenase (ubiquinone) activity	Mitochondrial Metabolism	electron transport chain	6.13861	75.6098	31	41
Mitochondrial_Metabolism	1146	17.5114	66.8813	49.3699	MRPL1	input	TRUE	1	TRUE	structural constituent of ribosome	Proteostasis	translation	5.32286	34.8571	61	175
Mitochondrial_Metabolism	1146	17.5114	66.8813	49.3699	MRPL1	input	TRUE	1	TRUE	structural constituent of ribosome	Structural Stabilization	none	5.32286	34.8571	61	175
Structural_Stabilization	1566	36.2952	62.1491	25.8539	RPL4	input	TRUE	1	TRUE	ribosome	Proteostasis	translation	4.21456	53.2258	66	124
Oxidative_Stress	505	14.0953	61.4279	47.3326	NDUFA12	input	TRUE	1	FALSE	mitochondrial electron transport, NADH to ubiquinone	Mitochondrial Metabolism	electron transport chain	6.53465	70.2128	33	47
Proteostasis	1199	5.54882	57.3229	51.7741	UBC	added	TRUE	3	FALSE	proteasome core complex	Proteostasis	proteasomal protein catabolic process	1.41785	89.4737	17	19
Oxidative_Stress	505	14.1735	56.7044	42.5308	NDUFB4	input	TRUE	1	TRUE	mitochondrial respiratory chain complex I assembly	Mitochondrial Metabolism	electron transport chain	6.33663	49.2308	32	65
Proteostasis	1199	8.98429	55.9249	46.9406	UBA52	input	TRUE	1	FALSE	proteasomal protein catabolic process	Proteostasis	proteasomal protein catabolic process	1.75146	56.7568	21	37
Proteostasis	1199	12.0009	52.7987	40.7978	MRPL32	input	TRUE	1	TRUE	mitochondrial translation	Mitochondrial Metabolism	mitochondrial translation	7.00584	89.3617	84	94
Proteostasis	1199	12.0009	52.7987	40.7978	MRPL32	input	TRUE	1	TRUE	mitochondrial translation	Proteostasis	translation	7.00584	89.3617	84	94
Mitochondrial_Metabolism	1146	11.9184	51.9841	40.0657	MRPL19	input	TRUE	1	TRUE	mitochondrial translation	Mitochondrial Metabolism	mitochondrial translation	7.32984	89.3617	84	94
Mitochondrial_Metabolism	1146	11.9184	51.9841	40.0657	MRPL19	input	TRUE	1	TRUE	mitochondrial translation	Proteostasis	translation	7.32984	89.3617	84	94
Mitochondrial_Metabolism	1146	46.7372	48.071	1.3338	MRPS27	input	TRUE	1	TRUE	mitochondrial small ribosomal subunit	Mitochondrial Metabolism	mitochondrial translation	2.26876	78.7879	26	33
Mitochondrial_Metabolism	1146	46.7372	48.071	1.3338	MRPS27	input	TRUE	1	TRUE	mitochondrial small ribosomal subunit	Proteostasis	translation	2.26876	78.7879	26	33
Oxidative_Stress	505	12.836	46.6971	33.861	NDUFC2	input	FALSE	1	TRUE	mitochondrial respiratory chain complex I	Mitochondrial Metabolism	electron transport chain	6.93069	68.6275	35	51
Cell_Cycle	664	15.5936	45.5658	29.9723	NDUFS5	input	FALSE	1	TRUE	aerobic respiration	Mitochondrial Metabolism	electron transport chain	6.3253	63.6364	42	66
Proteostasis	1199	46.0749	44.5507	-1.52425	MRPS27	input	TRUE	1	TRUE	mitochondrial small ribosomal subunit	Mitochondrial Metabolism	mitochondrial translation	2.16847	78.7879	26	33
Proteostasis	1199	46.0749	44.5507	-1.52425	MRPS27	input	TRUE	1	TRUE	mitochondrial small ribosomal subunit	Proteostasis	translation	2.16847	78.7879	26	33
Proteostasis	1199	7.19238	38.8957	31.7033	VCAM1	added	TRUE	3	FALSE	cytosolic small ribosomal subunit	Proteostasis	none	1.50125	43.9024	18	41
Proteostasis	1199	63.1141	35.9863	-27.1278	DNM2	input	TRUE	1	FALSE	clathrin-coated endocytic vesicle membrane	Endolysosome	clathrin-coated vesicle	2.33528	40	28	70
Structural_Stabilization	1566	10.2353	35.4107	25.1754	VCAM1	input	TRUE	1	FALSE	cytosolic small ribosomal subunit	Proteostasis	none	1.08557	41.4634	17	41
Proteostasis	1199	11.4947	35.4079	23.9132	RPL29	input	TRUE	1	TRUE	ribosome	Proteostasis	translation	5.7548	55.6452	69	124
Endolysosome	972	42.2137	35.2989	-6.91478	SNX9	input	TRUE	1	FALSE	clathrin-coated endocytic vesicle membrane	Endolysosome	clathrin-coated vesicle	4.73251	65.7143	46	70
Structural_Stabilization	1566	30.1064	34.602	4.4956	MRPS9	input	TRUE	1	TRUE	mitochondrial small ribosomal subunit	Mitochondrial Metabolism	mitochondrial translation	1.40485	66.6667	22	33
Structural_Stabilization	1566	30.1064	34.602	4.4956	MRPS9	input	TRUE	1	TRUE	mitochondrial small ribosomal subunit	Proteostasis	translation	1.40485	66.6667	22	33
Mitochondrial_Metabolism	1146	49.0128	33.9131	-15.0997	MRPL50	input	TRUE	1	FALSE	ribosome	Proteostasis	translation	3.0541	28.2258	35	124
Structural_Stabilization	1566	8.04681	31.5406	23.4938	VCAM1	input	TRUE	1	FALSE	small ribosomal subunit	Proteostasis	translation	1.02171	57.1429	16	28
Oxidative_Stress	505	12.753	31.1046	18.3516	NDUFA12	input	TRUE	1	TRUE	proton motive force-driven mitochondrial ATP synthesis	Mitochondrial Metabolism	proton motive force-driven mitochondrial ATP synthesis	7.52475	59.375	38	64
Oxidative_Stress	505	12.753	31.1046	18.3516	NDUFA12	input	TRUE	1	TRUE	proton motive force-driven mitochondrial ATP synthesis	Mitochondrial Metabolism	proton motive force-driven mitochondrial ATP synthesis	7.52475	59.375	38	64
Proteostasis	1199	7.8364	28.2516	20.4152	VCAM1	added	TRUE	3	FALSE	small ribosomal subunit	Proteostasis	translation	1.33445	57.1429	16	28
Structural_Stabilization	1566	5.64523	27.8234	22.1781	EGFR	input	TRUE	1	FALSE	Fc-gamma receptor signaling pathway involved in phagocytosis	Autophagy	phagocytosis	0.893997	66.6667	14	21
Structural_Stabilization	1566	5.64523	27.8234	22.1781	EGFR	input	TRUE	1	FALSE	Fc-gamma receptor signaling pathway involved in phagocytosis	Immune Response	phagocytosis	0.893997	66.6667	14	21
Mitochondrial_Metabolism	1146	9.7009	27.1877	17.4868	ATP5F1B	input	TRUE	1	TRUE	proton-transporting ATP synthase activity, rotational mechanism	Mitochondrial Metabolism	proton motive force-driven mitochondrial ATP synthesis	1.04712	63.1579	12	19
Mitochondrial_Metabolism	1146	9.86992	25.8404	15.9705	ATP5F1B	input	TRUE	1	TRUE	mitochondrial proton-transporting ATP synthase complex	Mitochondrial Metabolism	proton motive force-driven mitochondrial ATP synthesis	1.13438	61.9048	13	21
Mitochondrial_Metabolism	1146	9.86992	25.8404	15.9705	ATP5F1B	input	TRUE	1	TRUE	mitochondrial proton-transporting ATP synthase complex	Mitochondrial Metabolism	electron transport chain	1.13438	61.9048	13	21
Mitochondrial_Metabolism	1146	9.36385	25.7939	16.43	ATP5F1B	input	TRUE	1	TRUE	proton motive force-driven ATP synthesis	Mitochondrial Metabolism	proton motive force-driven mitochondrial ATP synthesis	1.22164	53.8462	14	26
Proteostasis	1199	8.52602	25.5437	17.0177	UBC	added	TRUE	3	FALSE	proteasome accessory complex	Proteostasis	proteasomal protein catabolic process	0.917431	64.7059	11	17
Oxidative_Stress	505	11.5994	25.3499	13.7504	NDUFB7	input	FALSE	1	TRUE	aerobic respiration	Mitochondrial Metabolism	electron transport chain	7.92079	60.6061	40	66
Lipid_Metabolism	1065	6.50716	25.2707	18.7635	UBC	added	FALSE	3	FALSE	clathrin-coated endocytic vesicle membrane	Endolysosome	clathrin-coated vesicle	2.06573	31.4286	22	70
Mitochondrial_Metabolism	1146	11.7949	24.0681	12.2733	CYCS	input	TRUE	1	TRUE	cellular respiration	Mitochondrial Metabolism	electron transport chain	1.91972	55	22	40
Immune_Response	899	16.1973	22.805	6.60765	IKBKG	added	TRUE	3	TRUE	canonical NF-kappaB signal transduction	Apoptosis	canonical NF-kappaB signal transduction	2.5584	36.5079	23	63
Proteostasis	1199	24.2347	22.0667	-2.16794	RPS8	input	TRUE	1	TRUE	translation	Proteostasis	translation	7.92327	46.5686	95	204
Structural_Stabilization	1566	0.205802	21.2986	21.0928	CXCL8	added	TRUE	3	FALSE	neuron apoptotic process	Apoptosis	neuron apoptotic process	1.46871	29.1139	23	79
Structural_Stabilization	1566	0.205802	21.2986	21.0928	CXCL8	added	TRUE	3	FALSE	neuron apoptotic process	Apoptosis	neuron apoptotic process	1.46871	29.1139	23	79
Synapse	1770	11.9259	20.9676	9.04169	IKBKB	input	FALSE	1	TRUE	positive regulation of NF-kappaB transcription factor activity	Apoptosis	canonical NF-kappaB signal transduction	2.42938	28.8591	43	149
Proteostasis	1199	35.46	20.8208	-14.6392	RPS8	input	TRUE	1	TRUE	structural constituent of ribosome	Proteostasis	translation	8.59049	58.8571	103	175
Proteostasis	1199	35.46	20.8208	-14.6392	RPS8	input	TRUE	1	TRUE	structural constituent of ribosome	Structural Stabilization	none	8.59049	58.8571	103	175
Proteostasis	1199	2.11349	20.2768	18.1633	CHML	added	FALSE	3	FALSE	endoplasmic reticulum to Golgi vesicle-mediated transport	Proteostasis	endoplasmic reticulum	5.17098	52.5424	62	118
Proteostasis	1199	2.11349	20.2768	18.1633	CHML	added	FALSE	3	FALSE	endoplasmic reticulum to Golgi vesicle-mediated transport	Proteostasis	vesicle-mediated transport to the plasma membrane	5.17098	52.5424	62	118
Proteostasis	1199	21.6884	20.2053	-1.48311	MRPL4	input	TRUE	1	FALSE	mitochondrial ribosome	Mitochondrial Metabolism	mitochondrial translation	1.66806	80	20	25
Proteostasis	1199	21.6884	20.2053	-1.48311	MRPL4	input	TRUE	1	FALSE	mitochondrial ribosome	Proteostasis	translation	1.66806	80	20	25
Mitochondrial_Metabolism	1146	8.60391	20.0204	11.4165	ALDH7A1	input	TRUE	1	FALSE	respirasome	Mitochondrial Metabolism	electron transport chain	1.22164	70	14	20
Synapse	1770	6.24782	19.138	12.8902	CFTR	added	TRUE	4	FALSE	synaptic vesicle endocytosis	Endolysosome	endocytic vesicle	1.69492	73.1707	30	41
Synapse	1770	6.24782	19.138	12.8902	CFTR	added	TRUE	4	FALSE	synaptic vesicle endocytosis	Synapse	synaptic vesicle cycle	1.69492	73.1707	30	41
Proteostasis	1199	6.77304	18.4577	11.6847	UBC	added	TRUE	3	FALSE	proteasome core complex, beta-subunit complex	Proteostasis	proteasomal protein catabolic process	0.834028	90.9091	10	11
Synapse	1770	16.8855	18.4131	1.52758	CLTC	input	FALSE	1	FALSE	clathrin-coated pit	Endolysosome	clathrin-coated vesicle	1.9209	54.8387	34	62
Structural_Stabilization	1566	5.26796	18.3945	13.1266	EIF4E	added	FALSE	3	FALSE	structural constituent of nuclear pore	Structural Stabilization	none	0.510856	32	8	25
Mitochondrial_Metabolism	1146	22.2404	18.3836	-3.85685	MRPL4	input	TRUE	1	FALSE	mitochondrial ribosome	Mitochondrial Metabolism	mitochondrial translation	1.7452	80	20	25
Mitochondrial_Metabolism	1146	22.2404	18.3836	-3.85685	MRPL4	input	TRUE	1	FALSE	mitochondrial ribosome	Proteostasis	translation	1.7452	80	20	25
Structural_Stabilization	1566	6.40321	18.3042	11.901	CLTC	input	TRUE	1	FALSE	endocytosis	Endolysosome	none	3.44828	28.5714	54	189
Cell_Cycle	664	11.9889	18.2038	6.21489	NDUFB7	input	FALSE	1	TRUE	proton motive force-driven mitochondrial ATP synthesis	Mitochondrial Metabolism	proton motive force-driven mitochondrial ATP synthesis	7.68072	79.6875	51	64
Cell_Cycle	664	11.9889	18.2038	6.21489	NDUFB7	input	FALSE	1	TRUE	proton motive force-driven mitochondrial ATP synthesis	Mitochondrial Metabolism	proton motive force-driven mitochondrial ATP synthesis	7.68072	79.6875	51	64
Synapse	1770	8.05982	17.9429	9.88304	CLTC	input	FALSE	1	TRUE	clathrin-dependent endocytosis	Endolysosome	clathrin-coated vesicle	1.01695	66.6667	18	27
Immune_Response	899	3.81308	17.8343	14.0212	RIPK1	input	TRUE	1	TRUE	positive regulation of canonical NF-kappaB signal transduction	Apoptosis	canonical NF-kappaB signal transduction	7.00779	31.9797	63	197
Immune_Response	899	4.06829	17.8343	13.766	FYN	input	TRUE	1	TRUE	Fc-gamma receptor signaling pathway involved in phagocytosis	Autophagy	phagocytosis	1.89099	80.9524	17	21
Immune_Response	899	4.06829	17.8343	13.766	FYN	input	TRUE	1	TRUE	Fc-gamma receptor signaling pathway involved in phagocytosis	Immune Response	phagocytosis	1.89099	80.9524	17	21
Structural_Stabilization	1566	4.20435	17.7919	13.5876	GRIN2B	added	TRUE	3	FALSE	transmembrane transporter binding	Synapse	none	3.12899	35.2518	49	139
Immune_Response	899	5.8885	17.7893	11.9008	IKBKG	added	TRUE	3	FALSE	tumor necrosis factor-mediated signaling pathway	Immune Response	neuroinflammatory response	2.00222	33.9623	18	53
Immune_Response	899	3.02963	17.7388	14.7091	FYN	input	TRUE	1	FALSE	B cell receptor signaling pathway	Immune Response	adaptive immune response	2.11346	32.7586	19	58
Mitochondrial_Metabolism	1146	9.59368	17.7158	8.12217	NDUFS8	input	TRUE	1	TRUE	mitochondrial inner membrane	Mitochondrial Metabolism	mitochondrial membrane organization	25.1309	59.5041	288	484
Mitochondrial_Metabolism	1146	9.59368	17.7158	8.12217	NDUFS8	input	TRUE	1	TRUE	mitochondrial inner membrane	Mitochondrial Metabolism	electron transport chain	25.1309	59.5041	288	484
Mitochondrial_Metabolism	1146	3.6458	17.653	14.0072	ABCB1	added	FALSE	3	FALSE	neuron apoptotic process	Apoptosis	neuron apoptotic process	1.83246	26.5823	21	79
Mitochondrial_Metabolism	1146	3.6458	17.653	14.0072	ABCB1	added	FALSE	3	FALSE	neuron apoptotic process	Apoptosis	neuron apoptotic process	1.83246	26.5823	21	79
Structural_Stabilization	1566	8.7998	17.633	8.83322	RPSA	input	TRUE	1	FALSE	polysomal ribosome	Proteostasis	none	0.766284	37.5	12	32
Synapse	1770	2.9736	17.3123	14.3387	HIP1R	input	TRUE	1	TRUE	clathrin coat assembly	Endolysosome	clathrin-coated vesicle	0.621469	64.7059	11	17
Synapse	1770	5.05941	17.2203	12.1609	EGFR	input	TRUE	1	FALSE	Fc-gamma receptor signaling pathway involved in phagocytosis	Autophagy	phagocytosis	0.677966	57.1429	12	21
Synapse	1770	5.05941	17.2203	12.1609	EGFR	input	TRUE	1	FALSE	Fc-gamma receptor signaling pathway involved in phagocytosis	Immune Response	phagocytosis	0.677966	57.1429	12	21
Mitochondrial_Metabolism	1146	4.80666	16.9013	12.0946	DLD	input	TRUE	1	FALSE	tricarboxylic acid cycle	Mitochondrial Metabolism	tricarboxylic acid cycle	2.26876	76.4706	26	34
Structural_Stabilization	1566	4.31762	16.8586	12.541	EGFR	input	TRUE	1	FALSE	T cell costimulation	Immune Response	adaptive immune response	0.83014	30.9524	13	42
Immune_Response	899	31.3933	16.4475	-14.9458	DNM2	input	TRUE	1	FALSE	clathrin-coated endocytic vesicle membrane	Endolysosome	clathrin-coated vesicle	2.5584	32.8571	23	70
Apoptosis	519	4.45543	16.3058	11.8503	TRAF2	input	TRUE	1	TRUE	tumor necrosis factor-mediated signaling pathway	Immune Response	neuroinflammatory response	3.27553	32.0755	17	53
Proteostasis	1199	8.36535	15.738	7.3727	RPS8	input	TRUE	1	FALSE	polysomal ribosome	Proteostasis	none	1.33445	50	16	32
Cell_Cycle	664	11.5099	15.5033	3.99337	AK2	input	FALSE	1	FALSE	mitochondrial proton-transporting ATP synthase complex	Mitochondrial Metabolism	proton motive force-driven mitochondrial ATP synthesis	1.95783	61.9048	13	21
Cell_Cycle	664	11.5099	15.5033	3.99337	AK2	input	FALSE	1	FALSE	mitochondrial proton-transporting ATP synthase complex	Mitochondrial Metabolism	electron transport chain	1.95783	61.9048	13	21
Autophagy	539	6.25179	15.4208	9.169	FYN	input	TRUE	1	TRUE	Fc-gamma receptor signaling pathway involved in phagocytosis	Autophagy	phagocytosis	2.96846	76.1905	16	21
Autophagy	539	6.25179	15.4208	9.169	FYN	input	TRUE	1	TRUE	Fc-gamma receptor signaling pathway involved in phagocytosis	Immune Response	phagocytosis	2.96846	76.1905	16	21
Endolysosome	972	1.21474	15.3558	14.1411	CHML	added	FALSE	3	FALSE	endoplasmic reticulum to Golgi vesicle-mediated transport	Proteostasis	endoplasmic reticulum	4.62963	38.1356	45	118
Endolysosome	972	1.21474	15.3558	14.1411	CHML	added	FALSE	3	FALSE	endoplasmic reticulum to Golgi vesicle-mediated transport	Proteostasis	vesicle-mediated transport to the plasma membrane	4.62963	38.1356	45	118
Lipid_Metabolism	1065	5.48296	15.3528	9.86989	SLC4A7	added	TRUE	4	FALSE	transport across blood-brain barrier	Vasculature	maintenance of blood-brain barrier	2.06573	26.1905	22	84
Immune_Response	899	3.72773	15.3165	11.5888	RAC1	input	TRUE	1	FALSE	Fc-epsilon receptor signaling pathway	Immune Response	phagocytosis	1.89099	70.8333	17	24
Lipid_Metabolism	1065	7.52338	15.0668	7.54344	PLD2	input	TRUE	1	FALSE	phosphatidylinositol-mediated signaling	Lipid Metabolism	none	1.59624	65.3846	17	26
Structural_Stabilization	1566	1.3677	14.9523	13.5846	MYC	added	FALSE	3	FALSE	thymus development	Immune Response	none	1.02171	33.3333	16	48
Synapse	1770	10.314	14.8638	4.54978	CLTC	input	FALSE	1	FALSE	clathrin adaptor activity	Endolysosome	clathrin-coated vesicle	0.79096	77.7778	14	18
Cell_Cycle	664	9.30396	14.6664	5.36248	ALDH3A2	added	FALSE	3	FALSE	respirasome	Mitochondrial Metabolism	electron transport chain	1.65663	55	11	20
Lipid_Metabolism	1065	4.30888	14.639	10.3301	PNP	added	FALSE	2	FALSE	phosphatidylinositol biosynthetic process	Lipid Metabolism	fatty acid biosynthetic process	2.723	63.0435	29	46
Lipid_Metabolism	1065	4.30888	14.639	10.3301	PNP	added	FALSE	2	FALSE	phosphatidylinositol biosynthetic process	Lipid Metabolism	phosphatidylinositol metabolic process	2.723	63.0435	29	46
Proteostasis	1199	6.50855	14.5008	7.99221	DTNBP1	input	TRUE	1	TRUE	anterograde synaptic vesicle transport	Synapse	axonal transport	0.750626	56.25	9	16
Proteostasis	1199	6.50855	14.5008	7.99221	DTNBP1	input	TRUE	1	TRUE	anterograde synaptic vesicle transport	Synapse	synaptic vesicle cycle	0.750626	56.25	9	16
Proteostasis	1199	13.4439	14.4668	1.02294	CLTC	input	TRUE	1	FALSE	clathrin-coated pit	Endolysosome	clathrin-coated vesicle	1.66806	32.2581	20	62
Cell_Cycle	664	10.9711	14.3579	3.3868	AK2	input	FALSE	1	FALSE	proton motive force-driven ATP synthesis	Mitochondrial Metabolism	proton motive force-driven mitochondrial ATP synthesis	2.10843	53.8462	14	26
Structural_Stabilization	1566	6.37663	14.1587	7.78208	GRB2	input	TRUE	1	FALSE	extrinsic component of cytoplasmic side of plasma membrane	Lipid Metabolism	none	0.702427	29.7297	11	37
Cell_Cycle	664	7.00846	14.0971	7.08866	AK2	input	FALSE	1	FALSE	proton-transporting ATP synthase activity, rotational mechanism	Mitochondrial Metabolism	proton motive force-driven mitochondrial ATP synthesis	1.80723	63.1579	12	19
Synapse	1770	12.475	14.0846	1.60966	CLTA	input	TRUE	1	FALSE	receptor-mediated endocytosis	Endolysosome	receptor-mediated endocytosis	1.58192	40.5797	28	69
Proteostasis	1199	3.07853	13.6537	10.5752	CHML	added	FALSE	3	FALSE	TRAPPIII protein complex	Proteostasis	none	0.58382	58.3333	7	12
Immune_Response	899	6.12911	13.4597	7.3306	IKBKG	added	TRUE	3	FALSE	non-canonical NF-kappaB signal transduction	Apoptosis	canonical NF-kappaB signal transduction	1.33482	44.4444	12	27
Synapse	1770	4.72185	13.3804	8.65853	CLTC	input	FALSE	1	TRUE	clathrin-coated endocytic vesicle	Endolysosome	clathrin-coated vesicle	0.734463	52	13	25
Endolysosome	972	3.05016	13.3703	10.3202	GDI2	added	TRUE	3	FALSE	TRAPPIII protein complex	Proteostasis	none	0.720165	58.3333	7	12
Mitochondrial_Metabolism	1146	2.93045	13.2369	10.3064	APP	input	TRUE	1	FALSE	response to hydrogen peroxide	Oxidative Stress	response to oxidative stress	1.39616	45.7143	16	35
Apoptosis	519	7.08738	13.1258	6.03841	IKBKB	input	TRUE	1	FALSE	non-canonical NF-kappaB signal transduction	Apoptosis	canonical NF-kappaB signal transduction	2.50482	48.1481	13	27
Endolysosome	972	3.16282	13.1156	9.95279	GDI2	added	TRUE	3	FALSE	TRAPPII protein complex	Endolysosome	none	0.720165	58.3333	7	12
Endolysosome	972	3.16282	13.1156	9.95279	GDI2	added	TRUE	3	FALSE	TRAPPII protein complex	Proteostasis	none	0.720165	58.3333	7	12
Proteostasis	1199	16.2885	13.0776	-3.21083	SEC24C	input	TRUE	1	TRUE	ER to Golgi transport vesicle membrane	Proteostasis	vesicle-mediated transport to the plasma membrane	2.75229	58.9286	33	56
Endolysosome	972	2.32392	13.0512	10.7273	HIP1R	input	TRUE	1	TRUE	clathrin coat assembly	Endolysosome	clathrin-coated vesicle	1.23457	70.5882	12	17
Structural_Stabilization	1566	10.4585	13.0061	2.54763	CLTC	input	TRUE	1	TRUE	receptor-mediated endocytosis	Endolysosome	receptor-mediated endocytosis	1.53257	34.7826	24	69
Endolysosome	972	5.58137	12.9641	7.38269	DTNBP1	input	TRUE	1	TRUE	anterograde synaptic vesicle transport	Synapse	axonal transport	1.02881	62.5	10	16
Endolysosome	972	5.58137	12.9641	7.38269	DTNBP1	input	TRUE	1	TRUE	anterograde synaptic vesicle transport	Synapse	synaptic vesicle cycle	1.02881	62.5	10	16
Proteostasis	1199	2.6525	12.904	10.2515	SEC24C	input	TRUE	1	TRUE	endoplasmic reticulum exit site	Proteostasis	endoplasmic reticulum	1.16764	50	14	28
Synapse	1770	0.374372	12.9006	12.5262	ABCC1	added	FALSE	3	FALSE	neuron apoptotic process	Apoptosis	neuron apoptotic process	1.80791	40.5063	32	79
Synapse	1770	0.374372	12.9006	12.5262	ABCC1	added	FALSE	3	FALSE	neuron apoptotic process	Apoptosis	neuron apoptotic process	1.80791	40.5063	32	79
Lipid_Metabolism	1065	3.86298	12.8469	8.98389	SYNJ1	input	TRUE	1	FALSE	phosphatidylinositol phosphate biosynthetic process	Lipid Metabolism	fatty acid biosynthetic process	1.78404	37.2549	19	51
Lipid_Metabolism	1065	3.86298	12.8469	8.98389	SYNJ1	input	TRUE	1	FALSE	phosphatidylinositol phosphate biosynthetic process	Lipid Metabolism	phosphatidylinositol metabolic process	1.78404	37.2549	19	51
Proteostasis	1199	3.13164	12.7994	9.66772	CHML	added	FALSE	3	FALSE	vesicle coating	Endolysosome	none	0.58382	63.6364	7	11
Endolysosome	972	3.05838	12.7659	9.70752	CLTC	input	TRUE	1	TRUE	clathrin-dependent endocytosis	Endolysosome	clathrin-coated vesicle	2.16049	77.7778	21	27
Endolysosome	972	3.0742	12.6818	9.60763	GDI2	added	TRUE	3	FALSE	vesicle coating	Endolysosome	none	0.720165	63.6364	7	11
Proteostasis	1199	3.04626	12.6577	9.61147	CHML	added	FALSE	3	FALSE	TRAPPII protein complex	Endolysosome	none	0.58382	58.3333	7	12
Proteostasis	1199	3.04626	12.6577	9.61147	CHML	added	FALSE	3	FALSE	TRAPPII protein complex	Proteostasis	none	0.58382	58.3333	7	12
Proteostasis	1199	5.82434	12.6502	6.82584	DTNBP1	input	TRUE	1	TRUE	anterograde axonal transport	Synapse	axonal transport	1.08424	41.9355	13	31
Synapse	1770	2.74052	12.6335	9.89296	DNM3	input	TRUE	1	FALSE	endolysosome membrane	Endolysosome	none	0.564972	50	10	20
Oxidative_Stress	505	6.7738	12.6111	5.83727	ALDH3A2	added	FALSE	3	FALSE	respirasome	Mitochondrial Metabolism	electron transport chain	2.17822	55	11	20
Structural_Stabilization	1566	1.00618	12.5686	11.5624	SLC4A7	added	FALSE	3	FALSE	regulation of cardiac muscle contraction by regulation of the release of sequestered calcium ion	Vasculature	cardiac conduction	0.574713	42.8571	9	21
Proteostasis	1199	3.31476	12.3563	9.0415	UBC	added	TRUE	3	FALSE	proteasome core complex, alpha-subunit complex	Proteostasis	proteasomal protein catabolic process	0.667223	72.7273	8	11
Immune_Response	899	1.68572	12.2563	10.5706	ABCC1	added	TRUE	3	FALSE	neuron apoptotic process	Apoptosis	neuron apoptotic process	2.22469	25.3165	20	79
Immune_Response	899	1.68572	12.2563	10.5706	ABCC1	added	TRUE	3	FALSE	neuron apoptotic process	Apoptosis	neuron apoptotic process	2.22469	25.3165	20	79
Vasculature	547	3.37081	12.2062	8.83542	RAC1	input	TRUE	1	FALSE	Fc-gamma receptor signaling pathway involved in phagocytosis	Autophagy	phagocytosis	2.01097	52.381	11	21
Vasculature	547	3.37081	12.2062	8.83542	RAC1	input	TRUE	1	FALSE	Fc-gamma receptor signaling pathway involved in phagocytosis	Immune Response	phagocytosis	2.01097	52.381	11	21
Endolysosome	972	8.34984	12.1078	3.758	DTNBP1	input	TRUE	1	TRUE	axon cytoplasm	Synapse	axonal transport	2.05761	31.746	20	63
Lipid_Metabolism	1065	9.91903	12.0591	2.14011	PNP	added	FALSE	2	FALSE	phosphatidylinositol dephosphorylation	Lipid Metabolism	phosphatidylinositol metabolic process	1.40845	60	15	25
Endolysosome	972	6.53033	11.9562	5.42588	DTNBP1	input	TRUE	1	TRUE	anterograde axonal transport	Synapse	axonal transport	1.54321	48.3871	15	31
Endolysosome	972	3.09699	11.7935	8.69652	AP2A1	input	TRUE	1	FALSE	synaptic vesicle endocytosis	Endolysosome	endocytic vesicle	3.08642	73.1707	30	41
Endolysosome	972	3.09699	11.7935	8.69652	AP2A1	input	TRUE	1	FALSE	synaptic vesicle endocytosis	Synapse	synaptic vesicle cycle	3.08642	73.1707	30	41
Endolysosome	972	15.5073	11.65	-3.85728	PNP	added	FALSE	3	FALSE	proton-transporting ATPase activity, rotational mechanism	Mitochondrial Metabolism	none	1.54321	60	15	25
Cell_Cycle	664	8.74186	11.6251	2.88322	DLD	input	FALSE	1	FALSE	tricarboxylic acid cycle	Mitochondrial Metabolism	tricarboxylic acid cycle	2.25904	44.1176	15	34
Lipid_Metabolism	1065	20.0453	11.5575	-8.48771	ITGB1	input	TRUE	1	TRUE	integrin binding	Structural Stabilization	none	4.13146	28.3871	44	155
Endolysosome	972	5.62011	11.3515	5.73136	CLTC	input	TRUE	1	FALSE	clathrin adaptor activity	Endolysosome	clathrin-coated vesicle	1.54321	83.3333	15	18
Mitochondrial_Metabolism	1146	2.86352	11.1083	8.24476	DLAT	input	TRUE	1	TRUE	mitochondrial pyruvate dehydrogenase complex	Mitochondrial Metabolism	tricarboxylic acid cycle	0.61082	87.5	7	8
Structural_Stabilization	1566	12.5015	11.0965	-1.40507	HLA-DPB1	added	FALSE	3	FALSE	microtubule	Structural Stabilization	microtubule polymerization or depolymerization	5.23627	26.1981	82	313
Structural_Stabilization	1566	1.08423	11.0313	9.94708	MAPK1	input	TRUE	1	TRUE	cellular response to reactive oxygen species	Oxidative Stress	response to oxidative stress	1.21328	37.2549	19	51
Lipid_Metabolism	1065	3.12313	10.9896	7.8665	GNAQ	added	FALSE	3	FALSE	phosphatidylinositol metabolic process	Lipid Metabolism	fatty acid metabolic process	1.31455	70	14	20
Lipid_Metabolism	1065	3.12313	10.9896	7.8665	GNAQ	added	FALSE	3	FALSE	phosphatidylinositol metabolic process	Lipid Metabolism	phosphatidylinositol metabolic process	1.31455	70	14	20
Synapse	1770	2.84492	10.9511	8.10616	IKBKG	added	FALSE	3	FALSE	non-canonical NF-kappaB signal transduction	Apoptosis	canonical NF-kappaB signal transduction	0.451977	29.6296	8	27
Proteostasis	1199	3.65501	10.9427	7.28771	CLTC	input	TRUE	1	TRUE	clathrin-coated endocytic vesicle	Endolysosome	clathrin-coated vesicle	0.834028	40	10	25
Proteostasis	1199	5.33119	10.9185	5.58728	DTNBP1	input	TRUE	1	TRUE	axon cytoplasm	Synapse	axonal transport	1.75146	33.3333	21	63
Synapse	1770	26.9282	10.7747	-16.1535	CLTC	input	FALSE	1	FALSE	clathrin binding	Endolysosome	clathrin-coated vesicle	1.69492	66.6667	30	45
Synapse	1770	26.9282	10.7747	-16.1535	CLTC	input	FALSE	1	FALSE	clathrin binding	Synapse	none	1.69492	66.6667	30	45
Structural_Stabilization	1566	13.8785	10.7692	-3.10932	MRPL4	input	TRUE	1	FALSE	mitochondrial ribosome	Mitochondrial Metabolism	mitochondrial translation	1.02171	64	16	25
Structural_Stabilization	1566	13.8785	10.7692	-3.10932	MRPL4	input	TRUE	1	FALSE	mitochondrial ribosome	Proteostasis	translation	1.02171	64	16	25
Endolysosome	972	9.14382	10.7058	1.56201	ATP5PF	input	FALSE	1	TRUE	proton-transporting ATP synthase activity, rotational mechanism	Mitochondrial Metabolism	proton motive force-driven mitochondrial ATP synthesis	1.23457	63.1579	12	19
Synapse	1770	1.56444	10.6613	9.09682	DNM1	input	TRUE	1	FALSE	postsynaptic neurotransmitter receptor internalization	Endolysosome	receptor internalization	0.39548	87.5	7	8
Synapse	1770	1.56444	10.6613	9.09682	DNM1	input	TRUE	1	FALSE	postsynaptic neurotransmitter receptor internalization	Synapse	none	0.39548	87.5	7	8
Synapse	1770	1.74482	10.5629	8.81805	DLG4	input	TRUE	1	TRUE	endocytic vesicle membrane	Endolysosome	endocytic vesicle	2.14689	51.3514	38	74
Structural_Stabilization	1566	7.07708	10.5524	3.47527	ITGB1	input	TRUE	1	TRUE	integrin binding	Structural Stabilization	none	5.42784	54.8387	85	155
Endolysosome	972	8.9571	10.5279	1.57081	ATP5PF	input	FALSE	1	TRUE	proton motive force-driven ATP synthesis	Mitochondrial Metabolism	proton motive force-driven mitochondrial ATP synthesis	1.44033	53.8462	14	26
Structural_Stabilization	1566	3.02971	10.5131	7.48335	JUP	input	TRUE	1	FALSE	cell junction	Structural Stabilization	none	4.34227	36.3636	68	187
Synapse	1770	4.65919	10.4488	5.78956	RAC1	input	TRUE	1	FALSE	stimulatory C-type lectin receptor signaling pathway	Immune Response	none	0.621469	52.381	11	21
Structural_Stabilization	1566	5.57268	10.3912	4.81853	SRC	added	TRUE	3	FALSE	Fc-epsilon receptor signaling pathway	Immune Response	phagocytosis	0.63857	41.6667	10	24
Endolysosome	972	2.29849	10.3615	8.06302	DLG4	input	TRUE	1	FALSE	ionotropic glutamate receptor signaling pathway	Synapse	trans-synaptic signaling	0.925926	39.1304	9	23
Synapse	1770	0.252862	10.3345	10.0816	MAPK1	input	TRUE	1	TRUE	regulation of early endosome to late endosome transport	Endolysosome	early endosome	0.282486	62.5	5	8
Synapse	1770	0.252862	10.3345	10.0816	MAPK1	input	TRUE	1	TRUE	regulation of early endosome to late endosome transport	Endolysosome	late endosome	0.282486	62.5	5	8
Synapse	1770	0.252862	10.3345	10.0816	MAPK1	input	TRUE	1	TRUE	regulation of early endosome to late endosome transport	Endolysosome	endosomal transport	0.282486	62.5	5	8
Structural_Stabilization	1566	2.0233	10.2553	8.23195	EGFR	input	TRUE	1	FALSE	B cell receptor signaling pathway	Immune Response	adaptive immune response	0.957854	25.8621	15	58
Immune_Response	899	2.0562	10.2427	8.18653	GRB2	added	TRUE	3	FALSE	extrinsic component of cytoplasmic side of plasma membrane	Lipid Metabolism	none	1.44605	35.1351	13	37
Structural_Stabilization	1566	0.389014	10.2421	9.85305	YWHAB	input	TRUE	1	FALSE	regulation of early endosome to late endosome transport	Endolysosome	early endosome	0.319285	62.5	5	8
Structural_Stabilization	1566	0.389014	10.2421	9.85305	YWHAB	input	TRUE	1	FALSE	regulation of early endosome to late endosome transport	Endolysosome	late endosome	0.319285	62.5	5	8
Structural_Stabilization	1566	0.389014	10.2421	9.85305	YWHAB	input	TRUE	1	FALSE	regulation of early endosome to late endosome transport	Endolysosome	endosomal transport	0.319285	62.5	5	8
Endolysosome	972	8.86954	10.2199	1.35037	ATP5PF	input	FALSE	1	TRUE	mitochondrial proton-transporting ATP synthase complex	Mitochondrial Metabolism	proton motive force-driven mitochondrial ATP synthesis	1.33745	61.9048	13	21
Endolysosome	972	8.86954	10.2199	1.35037	ATP5PF	input	FALSE	1	TRUE	mitochondrial proton-transporting ATP synthase complex	Mitochondrial Metabolism	electron transport chain	1.33745	61.9048	13	21
Apoptosis	519	3.01511	10.1728	7.15773	CHUK	input	TRUE	1	TRUE	canonical NF-kappaB signal transduction	Apoptosis	canonical NF-kappaB signal transduction	4.04624	33.3333	21	63
Proteostasis	1199	7.1039	10.0707	2.96682	CLTC	input	TRUE	1	FALSE	clathrin adaptor activity	Endolysosome	clathrin-coated vesicle	0.917431	61.1111	11	18
Synapse	1770	2.2306	10.0648	7.83422	HIP1R	input	TRUE	1	TRUE	clathrin-coated vesicle	Endolysosome	clathrin-coated vesicle	1.35593	37.5	24	64
Mitochondrial_Metabolism	1146	3.89454	10.0078	6.1133	CYCS	input	TRUE	1	TRUE	mitochondrial electron transport, ubiquinol to cytochrome c	Mitochondrial Metabolism	electron transport chain	0.78534	69.2308	9	13
Immune_Response	899	0.38344	9.98026	9.59682	IKBKG	added	TRUE	3	FALSE	CD40 receptor complex	Immune Response	none	0.778643	63.6364	7	11
Lipid_Metabolism	1065	7.50041	9.96567	2.46526	PIP4K2A	input	TRUE	1	FALSE	phosphatidylinositol-3-phosphate biosynthetic process	Lipid Metabolism	fatty acid biosynthetic process	1.40845	68.1818	15	22
Endolysosome	972	1.47761	9.9311	8.45348	GDI2	added	TRUE	3	FALSE	COPII vesicle coating	Proteostasis	none	1.23457	52.1739	12	23
Proteostasis	1199	3.94542	9.89933	5.95391	GRIN2B	added	TRUE	3	FALSE	dendritic spine	Synapse	postsynapse organization	3.33611	26.1438	40	153
Structural_Stabilization	1566	6.44235	9.89727	3.45492	CLTC	input	TRUE	1	FALSE	clathrin-coated pit	Endolysosome	clathrin-coated vesicle	1.14943	29.0323	18	62
Endolysosome	972	2.23903	9.86582	7.6268	DNM3	input	TRUE	1	FALSE	endolysosome membrane	Endolysosome	none	1.13169	55	11	20
Immune_Response	899	8.04409	9.66219	1.6181	TLR4	input	TRUE	1	TRUE	positive regulation of NF-kappaB transcription factor activity	Apoptosis	canonical NF-kappaB signal transduction	5.7842	34.8993	52	149
Mitochondrial_Metabolism	1146	0.331171	9.65694	9.32576	GCLM	input	TRUE	1	TRUE	response to oxidative stress	Oxidative Stress	response to oxidative stress	2.6178	25.8621	30	116
Endolysosome	972	9.84108	9.62076	-0.220319	RABGGTB	added	FALSE	3	FALSE	phagocytic vesicle	Autophagy	phagocytosis	4.32099	63.6364	42	66
Endolysosome	972	9.84108	9.62076	-0.220319	RABGGTB	added	FALSE	3	FALSE	phagocytic vesicle	Immune Response	phagocytosis	4.32099	63.6364	42	66
Endolysosome	972	0.892756	9.58273	8.68997	CXCL8	added	TRUE	3	FALSE	response to interleukin-1	Immune Response	neuroinflammatory response	1.13169	32.3529	11	34
Mitochondrial_Metabolism	1146	11.1858	9.48695	-1.69882	HADHB	input	TRUE	1	TRUE	fatty acid beta-oxidation	Lipid Metabolism	lipid catabolic process	1.13438	26.5306	13	49
Immune_Response	899	1.83557	9.46957	7.634	AKR1C3	added	FALSE	3	FALSE	negative regulation of miRNA transcription	Epigenetic	DNA-binding transcription factor binding	1.00111	33.3333	9	27
Mitochondrial_Metabolism	1146	16.1533	9.461	-6.69229	DLD	input	TRUE	1	TRUE	mitochondrial matrix	Mitochondrial Metabolism	none	21.6405	62.9442	248	394
Proteostasis	1199	3.57821	9.44836	5.87015	CLTC	input	TRUE	1	TRUE	clathrin-dependent endocytosis	Endolysosome	clathrin-coated vesicle	1.08424	48.1481	13	27
Structural_Stabilization	1566	3.61414	9.44329	5.82914	SRC	added	TRUE	3	TRUE	stimulatory C-type lectin receptor signaling pathway	Immune Response	none	0.702427	52.381	11	21
Mitochondrial_Metabolism	1146	5.64241	9.23712	3.59471	CAT	input	TRUE	1	FALSE	cellular response to oxidative stress	Oxidative Stress	response to oxidative stress	2.44328	30.1075	28	93
Structural_Stabilization	1566	0.480386	9.21532	8.73493	HSD17B12	input	TRUE	1	FALSE	negative regulation of miRNA transcription	Epigenetic	DNA-binding transcription factor binding	0.446999	25.9259	7	27
Synapse	1770	0.82975	9.1877	8.35795	UBC	added	FALSE	3	FALSE	receptor internalization	Endolysosome	receptor internalization	1.69492	60	30	50
Synapse	1770	1.7493	9.10617	7.35688	YWHAB	added	FALSE	3	FALSE	thymus development	Immune Response	none	0.960452	35.4167	17	48
Mitochondrial_Metabolism	1146	1.93708	9.10562	7.16854	CYCS	input	TRUE	1	FALSE	mitochondrial respiratory chain complex III	Mitochondrial Metabolism	electron transport chain	0.8726	76.9231	10	13
Endolysosome	972	14.8169	9.00879	-5.80814	SEC24C	input	FALSE	1	TRUE	ER to Golgi transport vesicle membrane	Proteostasis	vesicle-mediated transport to the plasma membrane	3.29218	57.1429	32	56
Lipid_Metabolism	1065	1.82476	8.97705	7.15229	GNAQ	added	FALSE	3	FALSE	release of sequestered calcium ion into cytosol	Mitochondrial Metabolism	none	1.78404	35.1852	19	54
Endolysosome	972	1.26322	8.95137	7.68814	SYK	input	TRUE	1	FALSE	ruffle membrane	Lipid Metabolism	none	2.6749	26	26	100
Endolysosome	972	8.17536	8.84829	0.67293	PNP	added	FALSE	3	FALSE	synaptic vesicle lumen acidification	Synapse	synaptic vesicle cycle	1.33745	81.25	13	16
Endolysosome	972	6.97735	8.83079	1.85344	SLC3A2	added	TRUE	4	FALSE	dendritic spine	Synapse	postsynapse organization	4.42387	28.1046	43	153
Immune_Response	899	6.50865	8.61229	2.10364	ITGB1	input	TRUE	1	TRUE	integrin binding	Structural Stabilization	none	4.89433	28.3871	44	155
Mitochondrial_Metabolism	1146	6.04856	8.60746	2.5589	CYCS	input	TRUE	1	FALSE	mitochondrial respiratory chain complex IV	Mitochondrial Metabolism	electron transport chain	1.04712	52.1739	12	23
Endolysosome	972	1.24299	8.58915	7.34615	DNM1	input	TRUE	1	FALSE	postsynaptic neurotransmitter receptor internalization	Endolysosome	receptor internalization	0.823045	100	8	8
Endolysosome	972	1.24299	8.58915	7.34615	DNM1	input	TRUE	1	FALSE	postsynaptic neurotransmitter receptor internalization	Synapse	none	0.823045	100	8	8
Structural_Stabilization	1566	0	8.57439	8.57439	MT2A	added	FALSE	3	FALSE	negative regulation of extrinsic apoptotic signaling pathway in absence of ligand	Apoptosis	extrinsic apoptotic signaling pathway	0.574713	25	9	36
Endolysosome	972	1.70179	8.57017	6.86838	WNT5A	added	TRUE	3	FALSE	phosphatidylinositol-3-phosphate biosynthetic process	Lipid Metabolism	fatty acid biosynthetic process	1.33745	59.0909	13	22
Endolysosome	972	1.7118	8.53456	6.82276	CALM1	added	FALSE	3	FALSE	synaptic membrane	Synapse	none	1.44033	35	14	40
Proteostasis	1199	1.18556	8.53128	7.34572	CHML	added	FALSE	3	FALSE	COPII vesicle coating	Proteostasis	none	1.16764	60.8696	14	23
Endolysosome	972	3.05849	8.51018	5.45169	DLG1	added	FALSE	3	FALSE	synaptic transmission, glutamatergic	Synapse	trans-synaptic signaling	1.44033	33.3333	14	42
Immune_Response	899	4.61016	8.46445	3.85429	NFKB1	added	TRUE	3	FALSE	response to interleukin-1	Immune Response	neuroinflammatory response	1.89099	50	17	34
Lipid_Metabolism	1065	7.32123	8.4589	1.13767	CLTC	input	TRUE	1	TRUE	receptor-mediated endocytosis	Endolysosome	receptor-mediated endocytosis	2.34742	36.2319	25	69
Proteostasis	1199	3.49272	8.45352	4.9608	VAMP2	input	TRUE	1	FALSE	postsynapse	Synapse	postsynapse organization	3.25271	29.3233	39	133
Lipid_Metabolism	1065	5.94942	8.38636	2.43694	SYT1	input	TRUE	1	TRUE	synaptic vesicle endocytosis	Endolysosome	endocytic vesicle	1.31455	34.1463	14	41
Lipid_Metabolism	1065	5.94942	8.38636	2.43694	SYT1	input	TRUE	1	TRUE	synaptic vesicle endocytosis	Synapse	synaptic vesicle cycle	1.31455	34.1463	14	41
Proteostasis	1199	4.54526	8.32958	3.78433	PRKCA	added	TRUE	3	FALSE	learning or memory	Synapse	learning or memory	1.58465	28.7879	19	66
Proteostasis	1199	1.0891	8.26954	7.18043	UBC	added	TRUE	3	FALSE	proteasome regulatory particle, base subcomplex	Proteostasis	proteasomal protein catabolic process	0.500417	66.6667	6	9
Endolysosome	972	1.3521	8.20866	6.85656	CLTC	input	TRUE	1	TRUE	clathrin-coated endocytic vesicle	Endolysosome	clathrin-coated vesicle	1.85185	72	18	25
Proteostasis	1199	2.11556	8.12745	6.01188	RAB8A	added	TRUE	3	FALSE	exocyst	Endolysosome	exocytic vesicle	0.500417	42.8571	6	14
Endolysosome	972	2.38808	8.02014	5.63207	DNM3	input	TRUE	1	FALSE	receptor-mediated endocytosis	Endolysosome	receptor-mediated endocytosis	3.90947	55.0725	38	69
Endolysosome	972	4.66441	7.94623	3.28182	STX1A	input	TRUE	1	TRUE	synaptic vesicle exocytosis	Synapse	synaptic vesicle cycle	1.44033	66.6667	14	21
Proteostasis	1199	18.4728	7.93787	-10.535	ARFGAP1	added	TRUE	3	FALSE	transport vesicle	Proteostasis	vesicle-mediated transport to the plasma membrane	3.58632	44.3299	43	97
Cell_Cycle	664	0.898919	7.75262	6.8537	ACSL1	input	FALSE	1	TRUE	long-chain fatty acid metabolic process	Lipid Metabolism	fatty acid metabolic process	1.50602	32.2581	10	31
Synapse	1770	0.388454	7.73975	7.35129	SLC2A1	input	TRUE	1	FALSE	positive regulation of non-canonical NF-kappaB signal transduction	Apoptosis	canonical NF-kappaB signal transduction	1.12994	28.9855	20	69
Mitochondrial_Metabolism	1146	0.382832	7.67491	7.29208	ACSL1	input	TRUE	1	TRUE	long-chain fatty-acyl-CoA biosynthetic process	Lipid Metabolism	fatty acid biosynthetic process	0.4363	26.3158	5	19
Mitochondrial_Metabolism	1146	5.25288	7.6639	2.41101	BAX	input	TRUE	1	TRUE	release of cytochrome c from mitochondria	Apoptosis	apoptotic mitochondrial changes	1.39616	72.7273	16	22
Mitochondrial_Metabolism	1146	5.25288	7.6639	2.41101	BAX	input	TRUE	1	TRUE	release of cytochrome c from mitochondria	Mitochondrial Metabolism	apoptotic mitochondrial changes	1.39616	72.7273	16	22
Structural_Stabilization	1566	2.95814	7.6264	4.66826	EZR	input	TRUE	1	TRUE	ruffle membrane	Lipid Metabolism	none	3.2567	51	51	100
Cell_Cycle	664	0.410762	7.59694	7.18618	ACSL1	input	FALSE	1	TRUE	arachidonate-CoA ligase activity	Lipid Metabolism	none	0.753012	45.4545	5	11
Structural_Stabilization	1566	0.307848	7.58191	7.27407	PTK2	input	TRUE	1	FALSE	learning or memory	Synapse	learning or memory	1.14943	27.2727	18	66
Cell_Cycle	664	1.13169	7.5461	6.41441	ACSL4	input	FALSE	1	TRUE	long-chain fatty-acyl-CoA biosynthetic process	Lipid Metabolism	fatty acid biosynthetic process	1.95783	68.4211	13	19
Lipid_Metabolism	1065	4.25445	7.53853	3.28408	HRAS	added	FALSE	3	FALSE	Fc-gamma receptor signaling pathway involved in phagocytosis	Autophagy	phagocytosis	0.938967	47.619	10	21
Lipid_Metabolism	1065	4.25445	7.53853	3.28408	HRAS	added	FALSE	3	FALSE	Fc-gamma receptor signaling pathway involved in phagocytosis	Immune Response	phagocytosis	0.938967	47.619	10	21
Endolysosome	972	1.71546	7.49768	5.78222	RAB8A	added	TRUE	3	FALSE	exocyst	Endolysosome	exocytic vesicle	0.617284	42.8571	6	14
Endolysosome	972	5.58137	7.47189	1.89052	TPM1	added	FALSE	3	FALSE	endocytic vesicle membrane	Endolysosome	endocytic vesicle	5.04115	66.2162	49	74
Endolysosome	972	1.90158	7.45914	5.55756	OCRL	added	TRUE	3	TRUE	phosphatidylinositol biosynthetic process	Lipid Metabolism	fatty acid biosynthetic process	1.33745	28.2609	13	46
Endolysosome	972	1.90158	7.45914	5.55756	OCRL	added	TRUE	3	TRUE	phosphatidylinositol biosynthetic process	Lipid Metabolism	phosphatidylinositol metabolic process	1.33745	28.2609	13	46
Cell_Cycle	664	0.0861484	7.45565	7.3695	PRKAA1	input	FALSE	1	TRUE	fatty acid biosynthetic process	Lipid Metabolism	fatty acid biosynthetic process	2.86145	37.2549	19	51
Structural_Stabilization	1566	3.54709	7.42561	3.87852	CHUK	input	TRUE	1	TRUE	tumor necrosis factor-mediated signaling pathway	Immune Response	neuroinflammatory response	1.02171	30.1887	16	53
Lipid_Metabolism	1065	4.63649	7.40981	2.77332	TRAF2	input	TRUE	1	TRUE	tumor necrosis factor-mediated signaling pathway	Immune Response	neuroinflammatory response	1.31455	26.4151	14	53
Immune_Response	899	2.02803	7.34549	5.31746	YWHAB	added	FALSE	3	FALSE	thymus development	Immune Response	none	2.44716	45.8333	22	48
Lipid_Metabolism	1065	2.74886	7.30938	4.56052	SLC2A1	input	TRUE	1	FALSE	positive regulation of neuron apoptotic process	Apoptosis	neuron apoptotic process	1.22066	25.4902	13	51
Synapse	1770	4.81305	7.28292	2.46987	AP2A1	input	TRUE	1	TRUE	endocytosis	Endolysosome	none	3.16384	29.6296	56	189
Immune_Response	899	1.1674	7.26892	6.10151	GRB2	added	TRUE	3	FALSE	stimulatory C-type lectin receptor signaling pathway	Immune Response	none	1.55729	66.6667	14	21
Mitochondrial_Metabolism	1146	4.14677	7.26379	3.11702	BCL2L1	input	TRUE	1	TRUE	extrinsic apoptotic signaling pathway in absence of ligand	Apoptosis	extrinsic apoptotic signaling pathway	1.13438	39.3939	13	33
Vasculature	547	4.06268	7.13898	3.0763	SYK	input	TRUE	1	TRUE	Fc-epsilon receptor signaling pathway	Immune Response	phagocytosis	1.82815	41.6667	10	24
Immune_Response	899	3.10574	7.13089	4.02515	CHUK	added	TRUE	3	FALSE	interleukin-1-mediated signaling pathway	Immune Response	neuroinflammatory response	1.22358	50	11	22
Proteostasis	1199	3.08507	7.08713	4.00206	STXBP1	input	FALSE	1	FALSE	synaptic vesicle	Synapse	synaptic vesicle cycle	5.42118	55.0847	65	118
Synapse	1770	1.67367	7.07198	5.39831	ABCC1	added	FALSE	3	FALSE	positive regulation of neuron apoptotic process	Apoptosis	neuron apoptotic process	0.960452	33.3333	17	51
Proteostasis	1199	1.74701	7.06359	5.31658	SEC24C	input	TRUE	1	TRUE	COPII vesicle coat	Proteostasis	none	0.834028	62.5	10	16
Structural_Stabilization	1566	0.267578	7.05025	6.78267	TGFB1	input	TRUE	1	FALSE	positive regulation of DNA-binding transcription factor activity	Epigenetic	DNA-binding transcription factor binding	1.72414	27	27	100
Autophagy	539	10.4816	7.03468	-3.44692	PNP	added	FALSE	3	FALSE	proton-transporting ATPase activity, rotational mechanism	Mitochondrial Metabolism	none	2.22635	48	12	25
Endolysosome	972	4.50701	7.00651	2.4995	CAMK2A	input	TRUE	1	FALSE	AMPA glutamate receptor complex	Synapse	trans-synaptic signaling	1.02881	40	10	25
Endolysosome	972	1.6786	7.001	5.32241	ABCC1	added	FALSE	3	FALSE	positive regulation of non-canonical NF-kappaB signal transduction	Apoptosis	canonical NF-kappaB signal transduction	1.85185	26.087	18	69
Endolysosome	972	1.76681	6.99415	5.22734	DNM3	input	TRUE	1	TRUE	receptor internalization	Endolysosome	receptor internalization	3.49794	68	34	50
Structural_Stabilization	1566	2.99256	6.97557	3.98301	BCAR1	input	TRUE	1	FALSE	substrate adhesion-dependent cell spreading	Structural Stabilization	cell-substrate adhesion	2.04342	68.0851	32	47
Endolysosome	972	1.31355	6.95063	5.63707	SEC24C	input	FALSE	1	TRUE	endoplasmic reticulum exit site	Proteostasis	endoplasmic reticulum	1.33745	46.4286	13	28
Mitochondrial_Metabolism	1146	0	6.91428	6.91428	ACSL4	added	TRUE	4	TRUE	arachidonate-CoA ligase activity	Lipid Metabolism	none	0.52356	54.5455	6	11
Structural_Stabilization	1566	1.50929	6.90561	5.39632	WASL	input	TRUE	1	FALSE	actin cytoskeleton organization	Structural Stabilization	actin filament organization	6.06641	45.8937	95	207
Endolysosome	972	3.9279	6.90018	2.97229	IKBKG	added	FALSE	3	FALSE	non-canonical NF-kappaB signal transduction	Apoptosis	canonical NF-kappaB signal transduction	0.823045	29.6296	8	27
Proteostasis	1199	5.28857	6.82758	1.53902	VAMP2	input	TRUE	1	TRUE	SNARE binding	Synapse	none	2.8357	61.8182	34	55
Mitochondrial_Metabolism	1146	4.67129	6.82559	2.1543	SDHB	input	TRUE	1	TRUE	electron transfer activity	Mitochondrial Metabolism	electron transport chain	3.0541	60.3448	35	58
Structural_Stabilization	1566	1.73809	6.81418	5.07608	PTK2	input	TRUE	1	FALSE	positive regulation of reactive oxygen species metabolic process	Oxidative Stress	reactive oxygen species metabolic process	0.574713	27.2727	9	33
Proteostasis	1199	4.73388	6.78533	2.05145	ARFGAP1	added	TRUE	3	FALSE	COPI vesicle coat	Proteostasis	none	0.667223	61.5385	8	13
Cell_Cycle	664	0.105639	6.77253	6.66689	ACSL1	input	FALSE	1	TRUE	long-chain fatty acid-CoA ligase activity	Lipid Metabolism	none	1.05422	43.75	7	16
Structural_Stabilization	1566	0.862023	6.76532	5.9033	JUP	input	TRUE	1	TRUE	cell-cell junction	Structural Stabilization	cell-cell junction organization	5.23627	44.5652	82	184
Endolysosome	972	0.601882	6.73986	6.13798	YWHAB	added	FALSE	3	FALSE	regulation of early endosome to late endosome transport	Endolysosome	early endosome	0.514403	62.5	5	8
Endolysosome	972	0.601882	6.73986	6.13798	YWHAB	added	FALSE	3	FALSE	regulation of early endosome to late endosome transport	Endolysosome	late endosome	0.514403	62.5	5	8
Endolysosome	972	0.601882	6.73986	6.13798	YWHAB	added	FALSE	3	FALSE	regulation of early endosome to late endosome transport	Endolysosome	endosomal transport	0.514403	62.5	5	8
Immune_Response	899	4.80355	6.71285	1.9093	ABCC1	added	TRUE	3	FALSE	positive regulation of neuron apoptotic process	Apoptosis	neuron apoptotic process	1.77976	31.3725	16	51
Immune_Response	899	4.37215	6.70468	2.33253	IKBKB	input	TRUE	1	FALSE	toll-like receptor 4 signaling pathway	Immune Response	phagocytosis	1.44605	52	13	25
Immune_Response	899	4.37215	6.70468	2.33253	IKBKB	input	TRUE	1	FALSE	toll-like receptor 4 signaling pathway	Immune Response	neuroinflammatory response	1.44605	52	13	25
Structural_Stabilization	1566	2.42523	6.68646	4.26124	NCKAP1	input	TRUE	1	TRUE	positive regulation of Arp2/3 complex-mediated actin nucleation	Structural Stabilization	actin filament organization	0.446999	87.5	7	8
Autophagy	539	1.03577	6.68315	5.64737	SRC	added	TRUE	3	FALSE	Fc-epsilon receptor signaling pathway	Immune Response	phagocytosis	1.85529	41.6667	10	24
Mitochondrial_Metabolism	1146	3.48903	6.67378	3.18476	MAPT	input	TRUE	1	TRUE	cellular response to reactive oxygen species	Oxidative Stress	response to oxidative stress	1.65794	37.2549	19	51
Proteostasis	1199	2.08151	6.66733	4.58582	SYT1	input	TRUE	1	FALSE	long-term synaptic potentiation	Synapse	learning or memory	1.16764	28.5714	14	49
Immune_Response	899	8.85185	6.66433	-2.18752	TLR4	input	TRUE	1	TRUE	cellular response to lipopolysaccharide	Lipid Metabolism	none	5.89544	30.1136	53	176
Structural_Stabilization	1566	0	6.65171	6.65171	MYC	added	FALSE	3	FALSE	T cell differentiation in thymus	Immune Response	adaptive immune response	0.702427	28.2051	11	39
Mitochondrial_Metabolism	1146	5.20888	6.64913	1.44025	ENO1	input	TRUE	1	TRUE	glycolytic process	Mitochondrial Metabolism	tricarboxylic acid cycle	1.91972	53.6585	22	41
Structural_Stabilization	1566	5.29324	6.6283	1.33506	AKT1	added	TRUE	3	FALSE	vascular endothelial growth factor receptor signaling pathway	Vasculature	vascular endothelial growth factor receptor signaling pathway	0.766284	40	12	30
Proteostasis	1199	2.9401	6.60142	3.66132	HSPA5	added	TRUE	3	TRUE	unfolded protein binding	Proteostasis	endoplasmic reticulum	3.41952	33.3333	41	123
Structural_Stabilization	1566	6.38536	6.60057	0.215216	CFTR	added	FALSE	3	FALSE	synaptic vesicle endocytosis	Endolysosome	endocytic vesicle	1.08557	41.4634	17	41
Structural_Stabilization	1566	6.38536	6.60057	0.215216	CFTR	added	FALSE	3	FALSE	synaptic vesicle endocytosis	Synapse	synaptic vesicle cycle	1.08557	41.4634	17	41
Structural_Stabilization	1566	2.90681	6.59746	3.69065	IKBKB	input	TRUE	1	FALSE	non-canonical NF-kappaB signal transduction	Apoptosis	canonical NF-kappaB signal transduction	0.446999	25.9259	7	27
Structural_Stabilization	1566	9.74312	6.57748	-3.16564	ITGB1	input	TRUE	1	TRUE	cell-matrix adhesion	Structural Stabilization	cell-substrate adhesion	3.7037	54.717	58	106
Proteostasis	1199	3.63279	6.56917	2.93638	GRB2	added	TRUE	3	FALSE	Fc-gamma receptor signaling pathway involved in phagocytosis	Autophagy	phagocytosis	0.667223	38.0952	8	21
Proteostasis	1199	3.63279	6.56917	2.93638	GRB2	added	TRUE	3	FALSE	Fc-gamma receptor signaling pathway involved in phagocytosis	Immune Response	phagocytosis	0.667223	38.0952	8	21
Immune_Response	899	7.81985	6.55178	-1.26807	HLA-DRA	input	TRUE	1	TRUE	antigen processing and presentation of exogenous peptide antigen via MHC class II	Immune Response	adaptive immune response	2.44716	70.9677	22	31
Proteostasis	1199	2.43836	6.54188	4.10352	CLTC	input	TRUE	1	TRUE	clathrin coat assembly	Endolysosome	clathrin-coated vesicle	0.667223	47.0588	8	17
Endolysosome	972	9.59905	6.48585	-3.1132	PNP	added	FALSE	3	FALSE	regulation of macroautophagy	Autophagy	macroautophagy	2.57202	45.4545	25	55
Proteostasis	1199	4.75685	6.48121	1.72436	STUB1	input	TRUE	1	TRUE	ubiquitin protein ligase binding	Proteostasis	proteasomal protein catabolic process	7.92327	30.6452	95	310
Immune_Response	899	0.508303	6.43186	5.92356	YWHAB	added	FALSE	3	FALSE	regulation of early endosome to late endosome transport	Endolysosome	early endosome	0.556174	62.5	5	8
Immune_Response	899	0.508303	6.43186	5.92356	YWHAB	added	FALSE	3	FALSE	regulation of early endosome to late endosome transport	Endolysosome	late endosome	0.556174	62.5	5	8
Immune_Response	899	0.508303	6.43186	5.92356	YWHAB	added	FALSE	3	FALSE	regulation of early endosome to late endosome transport	Endolysosome	endosomal transport	0.556174	62.5	5	8
Endolysosome	972	1.14549	6.43137	5.28588	DLG4	input	TRUE	1	FALSE	amyloid-beta binding	APP Metabolism	amyloid-beta formation	3.49794	40.4762	34	84
Mitochondrial_Metabolism	1146	2.01113	6.39793	4.3868	ACSL1	input	TRUE	1	TRUE	long-chain fatty acid metabolic process	Lipid Metabolism	fatty acid metabolic process	0.8726	32.2581	10	31
Mitochondrial_Metabolism	1146	0.20456	6.38665	6.18209	ACSL1	input	TRUE	1	TRUE	long-chain fatty acid-CoA ligase activity	Lipid Metabolism	none	0.61082	43.75	7	16
Endolysosome	972	1.51454	6.368	4.85346	IKBKG	added	FALSE	3	FALSE	interleukin-1-mediated signaling pathway	Immune Response	neuroinflammatory response	0.823045	36.3636	8	22
Endolysosome	972	4.06974	6.35361	2.28388	DNAJC6	input	TRUE	1	FALSE	trans-Golgi network membrane	Proteostasis	none	4.32099	38.5321	42	109
Vasculature	547	2.75861	6.34506	3.58645	AKT3	input	TRUE	1	FALSE	extrinsic component of cytoplasmic side of plasma membrane	Lipid Metabolism	none	1.82815	27.027	10	37
Proteostasis	1199	1.15197	6.32788	5.17591	VAMP2	input	TRUE	1	TRUE	syntaxin-1 binding	Synapse	none	0.917431	57.8947	11	19
Lipid_Metabolism	1065	0.874852	6.32481	5.44996	PLD2	input	TRUE	1	TRUE	lipid catabolic process	Lipid Metabolism	lipid catabolic process	2.62911	30.1075	28	93
Lipid_Metabolism	1065	0	6.3114	6.3114	ACSL5	input	TRUE	1	TRUE	long-chain fatty acid-CoA ligase activity	Lipid Metabolism	none	0.469484	31.25	5	16
Proteostasis	1199	0.472601	6.28016	5.80756	CLTA	input	TRUE	1	FALSE	low-density lipoprotein particle receptor binding	Lipid Metabolism	none	0.917431	44	11	25
Autophagy	539	6.69773	6.27773	-0.419999	PYGL	added	FALSE	3	FALSE	synaptic vesicle lumen acidification	Synapse	synaptic vesicle cycle	2.04082	68.75	11	16
Endolysosome	972	1.55073	6.27674	4.726	HIP1R	input	TRUE	1	TRUE	clathrin-coated vesicle	Endolysosome	clathrin-coated vesicle	4.01235	60.9375	39	64
Endolysosome	972	1.74137	6.27674	4.53536	CALM1	added	FALSE	3	FALSE	positive regulation of excitatory postsynaptic potential	Synapse	none	1.33745	41.9355	13	31
Endolysosome	972	7.24559	6.27674	-0.968851	PNP	added	FALSE	3	FALSE	clathrin-coated vesicle membrane	Endolysosome	clathrin-coated vesicle	2.77778	84.375	27	32
Lipid_Metabolism	1065	8.19883	6.25363	-1.9452	SREBF2	input	TRUE	1	TRUE	cholesterol metabolic process	Lipid Metabolism	fatty acid metabolic process	2.44131	32.5	26	80
Lipid_Metabolism	1065	8.19883	6.25363	-1.9452	SREBF2	input	TRUE	1	TRUE	cholesterol metabolic process	Lipid Metabolism	cholesterol metabolic process	2.44131	32.5	26	80
Lipid_Metabolism	1065	0	6.23397	6.23397	ACSL5	input	TRUE	1	TRUE	arachidonate-CoA ligase activity	Lipid Metabolism	none	0.469484	45.4545	5	11
Mitochondrial_Metabolism	1146	2.21954	6.20038	3.98084	CYCS	input	TRUE	1	TRUE	mitochondrial electron transport, cytochrome c to oxygen	Mitochondrial Metabolism	electron transport chain	0.95986	45.8333	11	24
Synapse	1770	3.54387	6.18575	2.64188	NME1	added	FALSE	3	FALSE	clathrin-coated vesicle membrane	Endolysosome	clathrin-coated vesicle	1.12994	62.5	20	32
Synapse	1770	1.04647	6.11216	5.06568	CTNNB1	input	TRUE	1	FALSE	cellular response to amyloid-beta	APP Metabolism	amyloid-beta formation	1.35593	63.1579	24	38
Lipid_Metabolism	1065	8.10458	6.09357	-2.01101	MAPT	input	TRUE	1	FALSE	tau protein binding	Tau Homeostasis	neurofibrillary tangle assembly	1.59624	39.5349	17	43
Structural_Stabilization	1566	0	6.06777	6.06777	CXCL8	added	TRUE	3	FALSE	response to interleukin-1	Immune Response	neuroinflammatory response	0.83014	38.2353	13	34
Mitochondrial_Metabolism	1146	7.61927	6.05311	-1.56617	BAX	input	TRUE	1	TRUE	intrinsic apoptotic signaling pathway in response to DNA damage	Apoptosis	intrinsic apoptotic signaling pathway	1.13438	28.2609	13	46
Mitochondrial_Metabolism	1146	7.61927	6.05311	-1.56617	BAX	input	TRUE	1	TRUE	intrinsic apoptotic signaling pathway in response to DNA damage	DNA Repair	DNA damage response	1.13438	28.2609	13	46
Structural_Stabilization	1566	19.16	6.05132	-13.1087	MAPT	input	TRUE	1	FALSE	tau protein binding	Tau Homeostasis	neurofibrillary tangle assembly	1.72414	62.7907	27	43
Proteostasis	1199	2.33479	6.04919	3.7144	RAB8A	added	TRUE	3	TRUE	vesicle docking involved in exocytosis	Endolysosome	exocytic vesicle	1.66806	62.5	20	32
Proteostasis	1199	2.33479	6.04919	3.7144	RAB8A	added	TRUE	3	TRUE	vesicle docking involved in exocytosis	Synapse	synaptic vesicle cycle	1.66806	62.5	20	32
Proteostasis	1199	3.28405	6.04303	2.75898	ARFGAP1	added	TRUE	3	FALSE	retrograde vesicle-mediated transport, Golgi to endoplasmic reticulum	Proteostasis	endoplasmic reticulum	2.58549	62	31	50
Proteostasis	1199	3.28405	6.04303	2.75898	ARFGAP1	added	TRUE	3	FALSE	retrograde vesicle-mediated transport, Golgi to endoplasmic reticulum	Proteostasis	vesicle-mediated transport to the plasma membrane	2.58549	62	31	50
Proteostasis	1199	4.143	6.0116	1.86859	SNAP25	input	TRUE	1	TRUE	synaptic vesicle exocytosis	Synapse	synaptic vesicle cycle	0.834028	47.619	10	21
Proteostasis	1199	0	5.98291	5.98291	AP2M1	added	FALSE	3	TRUE	endolysosome membrane	Endolysosome	none	0.417014	25	5	20
Endolysosome	972	0.417394	5.97139	5.554	DLG1	added	FALSE	3	FALSE	glutamate receptor signaling pathway	Synapse	trans-synaptic signaling	0.823045	47.0588	8	17
Proteostasis	1199	0.63004	5.96813	5.33809	GRIA1	input	TRUE	1	FALSE	positive regulation of excitatory postsynaptic potential	Synapse	none	0.667223	25.8065	8	31
Structural_Stabilization	1566	0	5.95421	5.95421	MYC	added	FALSE	3	TRUE	core promoter sequence-specific DNA binding	Epigenetic	none	0.319285	29.4118	5	17
Immune_Response	899	1.27654	5.94908	4.67254	GRB2	added	TRUE	3	FALSE	T cell costimulation	Immune Response	adaptive immune response	1.44605	30.9524	13	42
Immune_Response	899	1.04909	5.91922	4.87013	GRB2	added	TRUE	3	FALSE	vascular endothelial growth factor receptor signaling pathway	Vasculature	vascular endothelial growth factor receptor signaling pathway	1.55729	46.6667	14	30
Proteostasis	1199	0.612505	5.90436	5.29185	DLG4	input	TRUE	1	FALSE	ionotropic glutamate receptor signaling pathway	Synapse	trans-synaptic signaling	0.667223	34.7826	8	23
Immune_Response	899	2.91542	5.90413	2.98871	YWHAZ	added	TRUE	3	FALSE	cellular response to reactive oxygen species	Oxidative Stress	response to oxidative stress	1.55729	27.451	14	51
Proteostasis	1199	2.45072	5.90262	3.4519	TGOLN2	input	TRUE	1	FALSE	receptor internalization	Endolysosome	receptor internalization	1.16764	28	14	50
Lipid_Metabolism	1065	4.33168	5.89613	1.56445	CFTR	input	TRUE	1	FALSE	clathrin-dependent endocytosis	Endolysosome	clathrin-coated vesicle	1.12676	44.4444	12	27
Endolysosome	972	0.7831	5.88439	5.10129	PRKCA	added	FALSE	3	FALSE	learning or memory	Synapse	learning or memory	1.74897	25.7576	17	66
Synapse	1770	2.07008	5.88394	3.81386	PRKAB2	added	FALSE	4	FALSE	regulation of macroautophagy	Autophagy	macroautophagy	1.52542	49.0909	27	55
Structural_Stabilization	1566	1.96822	5.86084	3.89262	JUP	input	TRUE	1	TRUE	cell-cell adhesion	Structural Stabilization	cell-cell junction organization	5.87484	50	92	184
Autophagy	539	6.65602	5.84686	-0.809157	PYGL	added	FALSE	3	FALSE	clathrin-coated vesicle membrane	Endolysosome	clathrin-coated vesicle	2.22635	37.5	12	32
Endolysosome	972	0.712205	5.76705	5.05485	VAMP2	input	TRUE	1	FALSE	low-density lipoprotein particle receptor binding	Lipid Metabolism	none	1.44033	56	14	25
Mitochondrial_Metabolism	1146	0.847099	5.75229	4.90519	PRKAG2	input	TRUE	1	FALSE	lipid biosynthetic process	Lipid Metabolism	fatty acid biosynthetic process	0.61082	36.8421	7	19
Apoptosis	519	3.01511	5.68662	2.67152	UBE2V1	input	TRUE	1	TRUE	positive regulation of NF-kappaB transcription factor activity	Apoptosis	canonical NF-kappaB signal transduction	10.9827	38.255	57	149
Structural_Stabilization	1566	0	5.68323	5.68323	CXCL8	added	TRUE	3	FALSE	positive regulation of superoxide anion generation	Oxidative Stress	reactive oxygen species metabolic process	0.574713	52.9412	9	17
Mitochondrial_Metabolism	1146	0.923973	5.67023	4.74626	SDHA	input	TRUE	1	TRUE	mitochondrial electron transport, succinate to ubiquinone	Mitochondrial Metabolism	electron transport chain	0.4363	100	5	5
Synapse	1770	0.9128	5.66896	4.75616	HSPA8	added	TRUE	3	FALSE	amyloid fibril formation	APP Metabolism	none	0.621469	40.7407	11	27
Proteostasis	1199	6.55071	5.65198	-0.898737	PNP	added	FALSE	3	FALSE	regulation of macroautophagy	Autophagy	macroautophagy	1.75146	38.1818	21	55
Mitochondrial_Metabolism	1146	1.08419	5.64418	4.55999	ALDH3A2	added	FALSE	3	FALSE	NADH dehydrogenase activity	Mitochondrial Metabolism	electron transport chain	0.69808	72.7273	8	11
Autophagy	539	8.28248	5.63973	-2.64275	MAP1LC3A	added	TRUE	3	TRUE	autophagosome	Autophagy	none	4.45269	32.8767	24	73
Cell_Cycle	664	1.03891	5.61852	4.57961	ACSL3	input	FALSE	1	FALSE	lipid biosynthetic process	Lipid Metabolism	fatty acid biosynthetic process	1.05422	36.8421	7	19
Structural_Stabilization	1566	1.74534	5.60419	3.85884	RAB8A	added	FALSE	3	FALSE	exocyst	Endolysosome	exocytic vesicle	0.383142	42.8571	6	14
Proteostasis	1199	7.24041	5.59288	-1.64753	PNP	added	FALSE	3	FALSE	proton-transporting ATPase activity, rotational mechanism	Mitochondrial Metabolism	none	0.834028	40	10	25
Apoptosis	519	3.00542	5.57615	2.57072	TRAF2	input	TRUE	1	TRUE	CD40 receptor complex	Immune Response	none	1.54143	72.7273	8	11
Structural_Stabilization	1566	0.504557	5.56983	5.06528	CAMK2D	added	FALSE	3	FALSE	neuromuscular junction	Synapse	none	2.55428	50	40	80
Apoptosis	519	1.81916	5.56451	3.74534	IKBKB	input	TRUE	1	FALSE	toll-like receptor 4 signaling pathway	Immune Response	phagocytosis	1.34875	28	7	25
Apoptosis	519	1.81916	5.56451	3.74534	IKBKB	input	TRUE	1	FALSE	toll-like receptor 4 signaling pathway	Immune Response	neuroinflammatory response	1.34875	28	7	25
Proteostasis	1199	3.58121	5.52048	1.93927	VAMP4	input	TRUE	1	FALSE	clathrin-coated vesicle	Endolysosome	clathrin-coated vesicle	1.58465	29.6875	19	64
Myelination	518	2.48252	5.52004	3.03752	MAPT	added	FALSE	3	TRUE	cellular response to reactive oxygen species	Oxidative Stress	response to oxidative stress	2.50965	25.4902	13	51
Lipid_Metabolism	1065	0.583971	5.5112	4.92723	APP	input	TRUE	1	FALSE	response to hydrogen peroxide	Oxidative Stress	response to oxidative stress	0.938967	28.5714	10	35
Lipid_Metabolism	1065	1.03202	5.5112	4.47918	ALOX5	added	TRUE	3	FALSE	positive regulation of NF-kappaB transcription factor activity	Apoptosis	canonical NF-kappaB signal transduction	3.56808	25.5034	38	149
Structural_Stabilization	1566	7.57803	5.50312	-2.0749	CFTR	added	FALSE	3	FALSE	receptor internalization	Endolysosome	receptor internalization	1.53257	48	24	50
Apoptosis	519	1.15361	5.49444	4.34082	CXCL8	added	FALSE	3	FALSE	response to hydrogen peroxide	Oxidative Stress	response to oxidative stress	2.50482	37.1429	13	35
Structural_Stabilization	1566	0.422232	5.46497	5.04274	RHOA	input	TRUE	1	FALSE	positive regulation of endothelial cell migration	Vasculature	endothelial cell migration	1.66028	42.623	26	61
Structural_Stabilization	1566	0	5.45241	5.45241	ASPH	input	TRUE	1	TRUE	regulation of ryanodine-sensitive calcium-release channel activity	Synapse	none	0.446999	41.1765	7	17
Mitochondrial_Metabolism	1146	2.80365	5.44827	2.64462	AK2	input	TRUE	1	FALSE	mitochondrial proton-transporting ATP synthase complex, coupling factor F(o)	Mitochondrial Metabolism	proton motive force-driven mitochondrial ATP synthesis	0.61082	63.6364	7	11
Proteostasis	1199	2.17332	5.44561	3.27229	PSMB10	input	TRUE	1	TRUE	threonine-type endopeptidase activity	Proteostasis	proteasomal protein catabolic process	0.500417	66.6667	6	9
Structural_Stabilization	1566	0	5.4315	5.4315	CDC42	input	TRUE	1	FALSE	positive regulation of microtubule polymerization	Structural Stabilization	microtubule polymerization or depolymerization	1.08557	65.3846	17	26
Apoptosis	519	1.93262	5.41872	3.4861	CHUK	input	TRUE	1	FALSE	interleukin-1-mediated signaling pathway	Immune Response	neuroinflammatory response	1.54143	36.3636	8	22
Mitochondrial_Metabolism	1146	7.48257	5.39109	-2.09149	MRPL39	input	TRUE	1	TRUE	mitochondrion	Mitochondrial Metabolism	none	54.2757	45.0725	622	1380
Endolysosome	972	0	5.3555	5.3555	HIP1R	input	TRUE	1	FALSE	clathrin coat of coated pit	Endolysosome	clathrin-coated vesicle	0.720165	87.5	7	8
Vasculature	547	3.46924	5.31601	1.84677	ITGB1	input	TRUE	1	TRUE	integrin binding	Structural Stabilization	none	7.1298	25.1613	39	155
Mitochondrial_Metabolism	1146	0.351738	5.29452	4.94278	ABCB1	added	FALSE	3	FALSE	positive regulation of superoxide anion generation	Oxidative Stress	reactive oxygen species metabolic process	0.52356	35.2941	6	17
Oxidative_Stress	505	2.2617	5.28871	3.02701	HSD17B4	added	FALSE	3	FALSE	negative regulation of miRNA transcription	Epigenetic	DNA-binding transcription factor binding	1.58416	29.6296	8	27
Structural_Stabilization	1566	6.37086	5.27287	-1.09799	VCAM1	input	TRUE	1	FALSE	focal adhesion	Structural Stabilization	cell-substrate adhesion	17.3052	64.218	271	422
Autophagy	539	4.51632	5.26177	0.745448	MAP1LC3A	added	TRUE	3	TRUE	macroautophagy	Autophagy	macroautophagy	4.26716	32.3944	23	71
Synapse	1770	0	5.22426	5.22426	AKR1C3	added	FALSE	3	FALSE	negative regulation of miRNA transcription	Epigenetic	DNA-binding transcription factor binding	0.508475	33.3333	9	27
Endolysosome	972	1.35783	5.20608	3.84825	CPLX1	input	TRUE	1	FALSE	synaptic vesicle	Synapse	synaptic vesicle cycle	6.17284	50.8475	60	118
Cell_Cycle	664	2.6352	5.20306	2.56786	PDHA1	input	FALSE	1	TRUE	mitochondrial pyruvate dehydrogenase complex	Mitochondrial Metabolism	tricarboxylic acid cycle	1.05422	87.5	7	8
Endolysosome	972	3.73432	5.18193	1.44761	PRKCD	added	TRUE	3	FALSE	scaffold protein binding	Structural Stabilization	none	2.16049	30.8824	21	68
Mitochondrial_Metabolism	1146	0	5.17265	5.17265	CYCS	input	TRUE	1	FALSE	regulation of mitochondrial membrane potential	Mitochondrial Metabolism	mitochondrial membrane organization	1.13438	40.625	13	32
Lipid_Metabolism	1065	5.40154	5.12125	-0.280295	INPP4A	input	TRUE	1	FALSE	clathrin-coated pit	Endolysosome	clathrin-coated vesicle	2.25352	38.7097	24	62
Lipid_Metabolism	1065	0.438277	5.12061	4.68233	SYNJ1	input	TRUE	1	FALSE	phosphatidylinositol kinase activity	Lipid Metabolism	phosphatidylinositol metabolic process	0.469484	62.5	5	8
Mitochondrial_Metabolism	1146	2.08874	5.09785	3.00911	CAMK2A	input	TRUE	1	FALSE	regulation of cardiac muscle contraction by regulation of the release of sequestered calcium ion	Vasculature	cardiac conduction	1.13438	61.9048	13	21
Mitochondrial_Metabolism	1146	1.47211	5.06012	3.58801	PRKACA	added	TRUE	3	FALSE	myelin sheath	Myelination	none	0.61082	25	7	28
Structural_Stabilization	1566	0	5.04568	5.04568	RHOC	input	TRUE	1	TRUE	apical junction assembly	Structural Stabilization	none	0.383142	85.7143	6	7
Structural_Stabilization	1566	0	5.0415	5.0415	HSPA1A	input	TRUE	1	TRUE	protein refolding	Proteostasis	none	0.446999	28	7	25
Lipid_Metabolism	1065	5.81429	5.00987	-0.804425	SYT1	input	TRUE	1	FALSE	clathrin-coated vesicle	Endolysosome	clathrin-coated vesicle	1.78404	29.6875	19	64
Synapse	1770	0.555819	4.9967	4.44088	APOB	added	FALSE	3	TRUE	endosome membrane	Endolysosome	none	4.23729	28.4091	75	264
Lipid_Metabolism	1065	2.65699	4.98017	2.32318	VAMP2	input	TRUE	1	FALSE	low-density lipoprotein particle receptor binding	Lipid Metabolism	none	1.69014	72	18	25
Proteostasis	1199	1.24127	4.95091	3.70964	RAB8A	added	TRUE	3	FALSE	Golgi to plasma membrane transport	Proteostasis	vesicle-mediated transport to the plasma membrane	1.41785	65.3846	17	26
Structural_Stabilization	1566	1.86123	4.92514	3.06391	RUVBL1	input	TRUE	1	TRUE	regulation of double-strand break repair	DNA Repair	none	0.574713	34.6154	9	26
Proteostasis	1199	4.68774	4.92056	0.232826	MYC	added	TRUE	3	FALSE	positive regulation of telomere maintenance via telomerase	Epigenetic	none	1.08424	38.2353	13	34
Endolysosome	972	0.623732	4.89697	4.27324	DLG4	input	TRUE	1	FALSE	ionotropic glutamate receptor activity	Synapse	none	0.514403	41.6667	5	12
Synapse	1770	0	4.87453	4.87453	DLG2	input	TRUE	1	FALSE	amyloid-beta binding	APP Metabolism	amyloid-beta formation	2.42938	51.1905	43	84
Lipid_Metabolism	1065	0.597211	4.86089	4.26367	TP53	added	FALSE	3	FALSE	response to interleukin-1	Immune Response	neuroinflammatory response	1.03286	32.3529	11	34
Endolysosome	972	1.93202	4.83744	2.90542	RAB8A	added	TRUE	3	TRUE	vesicle docking involved in exocytosis	Endolysosome	exocytic vesicle	2.46914	75	24	32
Endolysosome	972	1.93202	4.83744	2.90542	RAB8A	added	TRUE	3	TRUE	vesicle docking involved in exocytosis	Synapse	synaptic vesicle cycle	2.46914	75	24	32
Structural_Stabilization	1566	5.69049	4.83488	-0.855616	TNFRSF1A	input	TRUE	1	TRUE	membrane raft	Lipid Metabolism	none	4.72542	36.6337	74	202
Structural_Stabilization	1566	2.0827	4.83076	2.74806	RAB8A	added	FALSE	3	TRUE	vesicle docking involved in exocytosis	Endolysosome	exocytic vesicle	0.957854	46.875	15	32
Structural_Stabilization	1566	2.0827	4.83076	2.74806	RAB8A	added	FALSE	3	TRUE	vesicle docking involved in exocytosis	Synapse	synaptic vesicle cycle	0.957854	46.875	15	32
Lipid_Metabolism	1065	2.50991	4.82818	2.31827	RHOA	added	TRUE	3	FALSE	positive regulation of endothelial cell migration	Vasculature	endothelial cell migration	1.87793	32.7869	20	61
Endolysosome	972	0	4.82023	4.82023	DLG1	added	FALSE	3	FALSE	ligand-gated monoatomic ion channel activity involved in regulation of presynaptic membrane potential	Synapse	trans-synaptic signaling	0.514403	33.3333	5	15
Structural_Stabilization	1566	0	4.81936	4.81936	MT2A	added	FALSE	3	FALSE	response to hydrogen peroxide	Oxidative Stress	response to oxidative stress	0.83014	37.1429	13	35
Immune_Response	899	0.972059	4.81778	3.84572	CTNNB1	input	TRUE	1	FALSE	cellular response to amyloid-beta	APP Metabolism	amyloid-beta formation	2.00222	47.3684	18	38
Myelination	518	2.47722	4.80205	2.32482	GRB2	added	FALSE	3	FALSE	Fc-gamma receptor signaling pathway involved in phagocytosis	Autophagy	phagocytosis	1.5444	38.0952	8	21
Myelination	518	2.47722	4.80205	2.32482	GRB2	added	FALSE	3	FALSE	Fc-gamma receptor signaling pathway involved in phagocytosis	Immune Response	phagocytosis	1.5444	38.0952	8	21
Endolysosome	972	1.99492	4.79831	2.80339	CAMK2A	input	TRUE	1	FALSE	positive regulation of synaptic transmission, glutamatergic	Synapse	trans-synaptic signaling	1.02881	32.2581	10	31
Structural_Stabilization	1566	0	4.77431	4.77431	HSPA1A	input	TRUE	1	TRUE	cellular response to steroid hormone stimulus	Lipid Metabolism	none	0.319285	31.25	5	16
Lipid_Metabolism	1065	0.705057	4.76493	4.05988	DNM1	added	FALSE	3	FALSE	clathrin adaptor activity	Endolysosome	clathrin-coated vesicle	0.657277	38.8889	7	18
Proteostasis	1199	1.06028	4.76476	3.70448	SEC24C	input	TRUE	1	TRUE	COPII-coated vesicle cargo loading	Proteostasis	none	0.500417	40	6	15
Lipid_Metabolism	1065	3.11864	4.75805	1.63941	SCARB2	input	TRUE	1	TRUE	endocytosis	Endolysosome	none	5.16432	29.1005	55	189
Proteostasis	1199	4.96701	4.75032	-0.216692	SYT1	input	TRUE	1	TRUE	synaptic vesicle endocytosis	Endolysosome	endocytic vesicle	1.33445	39.0244	16	41
Proteostasis	1199	4.96701	4.75032	-0.216692	SYT1	input	TRUE	1	TRUE	synaptic vesicle endocytosis	Synapse	synaptic vesicle cycle	1.33445	39.0244	16	41
Proteostasis	1199	5.44237	4.72107	-0.721309	PNP	added	FALSE	3	FALSE	synaptic vesicle lumen acidification	Synapse	synaptic vesicle cycle	0.834028	62.5	10	16
Vasculature	547	1.39646	4.70955	3.3131	ABCB1	added	TRUE	6	FALSE	response to hydrogen peroxide	Oxidative Stress	response to oxidative stress	1.64534	25.7143	9	35
Autophagy	539	2.78139	4.70945	1.92806	RAC1	input	TRUE	1	FALSE	stimulatory C-type lectin receptor signaling pathway	Immune Response	none	2.04082	52.381	11	21
Proteostasis	1199	1.04299	4.67368	3.6307	UBC	added	TRUE	3	FALSE	proteasome regulatory particle	Proteostasis	proteasomal protein catabolic process	0.500417	75	6	8
Myelination	518	1.72624	4.67092	2.94468	HSD17B4	added	FALSE	3	FALSE	negative regulation of miRNA transcription	Epigenetic	DNA-binding transcription factor binding	1.5444	29.6296	8	27
Mitochondrial_Metabolism	1146	7.31611	4.63405	-2.68206	MAPT	input	TRUE	1	FALSE	tau protein binding	Tau Homeostasis	neurofibrillary tangle assembly	1.39616	37.2093	16	43
Proteostasis	1199	0.904373	4.57726	3.67289	PTK2	input	TRUE	1	FALSE	cellular response to amyloid-beta	APP Metabolism	amyloid-beta formation	0.834028	26.3158	10	38
Synapse	1770	0	4.56629	4.56629	HLA-DPA1	added	FALSE	3	TRUE	peptide antigen assembly with MHC class II protein complex	Immune Response	none	0.282486	31.25	5	16
Synapse	1770	0	4.56515	4.56515	COMT	input	TRUE	1	FALSE	positive regulation of endothelial cell apoptotic process	Apoptosis	none	0.508475	47.3684	9	19
Proteostasis	1199	0.848062	4.56013	3.71207	MAPT	input	TRUE	1	FALSE	tau protein binding	Tau Homeostasis	neurofibrillary tangle assembly	1.25104	34.8837	15	43
Endolysosome	972	2.52366	4.54754	2.02388	CTNNB1	added	FALSE	3	FALSE	cellular response to amyloid-beta	APP Metabolism	amyloid-beta formation	1.64609	42.1053	16	38
Endolysosome	972	0	4.52576	4.52576	GRIA1	input	TRUE	1	FALSE	regulation of neuronal synaptic plasticity	Synapse	learning or memory	0.720165	30.4348	7	23
Lipid_Metabolism	1065	9.27935	4.5088	-4.77055	PLD2	input	TRUE	1	TRUE	phosphatidic acid biosynthetic process	Lipid Metabolism	fatty acid biosynthetic process	1.78404	61.2903	19	31
Synapse	1770	1.33286	4.50765	3.1748	MAP2K1	input	TRUE	1	TRUE	late endosome	Endolysosome	late endosome	2.37288	27.8146	42	151
Endolysosome	972	1.14231	4.49943	3.35713	RAB8A	added	TRUE	3	FALSE	mitotic cytokinesis	Cell Cycle	none	1.64609	25.3968	16	63
Endolysosome	972	2.13156	4.47056	2.339	HLA-DRA	input	TRUE	1	TRUE	antigen processing and presentation of exogenous peptide antigen via MHC class II	Immune Response	adaptive immune response	1.64609	51.6129	16	31
Immune_Response	899	3.8334	4.47003	0.63662	ATM	input	TRUE	1	TRUE	double-strand break repair via nonhomologous end joining	DNA Repair	none	1.00111	25	9	36
Oxidative_Stress	505	4.93679	4.46581	-0.470988	DLD	input	FALSE	1	FALSE	tricarboxylic acid cycle	Mitochondrial Metabolism	tricarboxylic acid cycle	2.77228	41.1765	14	34
Immune_Response	899	1.15289	4.46317	3.31029	HLA-DRA	input	TRUE	1	TRUE	MHC class II protein complex	Immune Response	none	1.33482	63.1579	12	19
Endolysosome	972	1.51451	4.45772	2.94321	HRAS	added	TRUE	3	FALSE	substrate adhesion-dependent cell spreading	Structural Stabilization	cell-substrate adhesion	1.54321	31.9149	15	47
Structural_Stabilization	1566	0	4.4511	4.4511	NCK2	input	TRUE	1	FALSE	actin filament	Structural Stabilization	actin filament organization	3.12899	51.0417	49	96
Immune_Response	899	6.00136	4.44914	-1.55222	IKBKB	input	TRUE	1	FALSE	positive regulation of interleukin-8 production	Immune Response	cytokine production	3.00334	41.5385	27	65
Lipid_Metabolism	1065	0.941999	4.4364	3.4944	PLCG1	input	TRUE	1	FALSE	stimulatory C-type lectin receptor signaling pathway	Immune Response	none	0.751174	38.0952	8	21
Structural_Stabilization	1566	0.0260948	4.43537	4.40928	MYC	added	FALSE	3	FALSE	intrinsic apoptotic signaling pathway in response to DNA damage by p53 class mediator	Apoptosis	intrinsic apoptotic signaling pathway	0.510856	25	8	32
Structural_Stabilization	1566	0.0260948	4.43537	4.40928	MYC	added	FALSE	3	FALSE	intrinsic apoptotic signaling pathway in response to DNA damage by p53 class mediator	DNA Repair	DNA damage response	0.510856	25	8	32
Immune_Response	899	0.601904	4.43299	3.83109	EGFR	input	TRUE	1	FALSE	substrate adhesion-dependent cell spreading	Structural Stabilization	cell-substrate adhesion	1.33482	25.5319	12	47
Lipid_Metabolism	1065	2.33831	4.4169	2.07859	ICAM1	input	TRUE	1	FALSE	positive regulation of superoxide anion generation	Oxidative Stress	reactive oxygen species metabolic process	0.938967	58.8235	10	17
Autophagy	539	11.5503	4.40616	-7.14411	MTAP	added	FALSE	3	FALSE	regulation of macroautophagy	Autophagy	macroautophagy	6.86456	67.2727	37	55
Lipid_Metabolism	1065	1.30768	4.39286	3.08518	IKBKB	input	TRUE	1	FALSE	non-canonical NF-kappaB signal transduction	Apoptosis	canonical NF-kappaB signal transduction	0.751174	29.6296	8	27
Structural_Stabilization	1566	0.825441	4.37572	3.55028	AKT1	added	TRUE	3	FALSE	positive regulation of vascular associated smooth muscle cell proliferation	Vasculature	vascular associated smooth muscle cell development	0.893997	37.8378	14	37
Structural_Stabilization	1566	0.809896	4.37478	3.56488	CALM1	added	FALSE	3	FALSE	regulation of long-term neuronal synaptic plasticity	Synapse	learning or memory	0.510856	50	8	16
Synapse	1770	0	4.35089	4.35089	MAPK1	input	TRUE	1	FALSE	signal transduction in response to DNA damage	DNA Repair	DNA damage response	0.338983	35.2941	6	17
Metal_Binding_and_Homeostasis	364	2.68128	4.3346	1.65331	MAPT	added	FALSE	4	TRUE	cellular response to reactive oxygen species	Oxidative Stress	response to oxidative stress	4.12088	29.4118	15	51
Structural_Stabilization	1566	0	4.33413	4.33413	RHOC	input	TRUE	1	FALSE	cell junction assembly	Structural Stabilization	none	0.319285	62.5	5	8
Structural_Stabilization	1566	0.00488734	4.31571	4.31082	MYC	added	FALSE	3	FALSE	NF-kappaB binding	Apoptosis	none	0.510856	26.6667	8	30
Synapse	1770	0.358094	4.26654	3.90845	EP300	input	TRUE	1	FALSE	DNA damage response, signal transduction by p53 class mediator resulting in cell cycle arrest	Cell Cycle	none	0.338983	30	6	20
Synapse	1770	0.358094	4.26654	3.90845	EP300	input	TRUE	1	FALSE	DNA damage response, signal transduction by p53 class mediator resulting in cell cycle arrest	DNA Repair	none	0.338983	30	6	20
Apoptosis	519	0.0722504	4.23901	4.16676	MMP2	added	TRUE	3	FALSE	neuron apoptotic process	Apoptosis	neuron apoptotic process	4.4316	29.1139	23	79
Apoptosis	519	0.0722504	4.23901	4.16676	MMP2	added	TRUE	3	FALSE	neuron apoptotic process	Apoptosis	neuron apoptotic process	4.4316	29.1139	23	79
Mitochondrial_Metabolism	1146	1.30817	4.22585	2.91769	HSPA1B	added	TRUE	3	FALSE	chaperone-mediated protein complex assembly	Proteostasis	none	0.69808	38.0952	8	21
Lipid_Metabolism	1065	0.562759	4.22558	3.66282	PTK2	input	FALSE	1	FALSE	positive regulation of reactive oxygen species metabolic process	Oxidative Stress	reactive oxygen species metabolic process	1.22066	39.3939	13	33
Immune_Response	899	3.32082	4.21177	0.890952	TLR4	input	TRUE	1	FALSE	positive regulation of type I interferon production	Immune Response	cytokine production	1.55729	42.4242	14	33
Cell_Cycle	664	0.907228	4.20337	3.29614	MYC	added	TRUE	3	FALSE	intrinsic apoptotic signaling pathway in response to DNA damage by p53 class mediator	Apoptosis	intrinsic apoptotic signaling pathway	1.20482	25	8	32
Cell_Cycle	664	0.907228	4.20337	3.29614	MYC	added	TRUE	3	FALSE	intrinsic apoptotic signaling pathway in response to DNA damage by p53 class mediator	DNA Repair	DNA damage response	1.20482	25	8	32
Structural_Stabilization	1566	0.506717	4.18517	3.67846	STAT1	input	TRUE	1	FALSE	interleukin-6-mediated signaling pathway	Immune Response	neuroinflammatory response	0.574713	64.2857	9	14
Structural_Stabilization	1566	0	4.16692	4.16692	HSPA1B	input	TRUE	1	FALSE	chaperone-mediated protein complex assembly	Proteostasis	none	0.383142	28.5714	6	21
Vasculature	547	1.80928	4.1601	2.35081	PLCG1	input	TRUE	1	FALSE	stimulatory C-type lectin receptor signaling pathway	Immune Response	none	1.46252	38.0952	8	21
Vasculature	547	3.01149	4.1601	1.14861	YES1	added	TRUE	3	FALSE	vascular endothelial growth factor receptor signaling pathway	Vasculature	vascular endothelial growth factor receptor signaling pathway	3.47349	63.3333	19	30
Proteostasis	1199	0	4.15561	4.15561	SLC2A1	added	TRUE	3	FALSE	positive regulation of superoxide anion generation	Oxidative Stress	reactive oxygen species metabolic process	0.417014	29.4118	5	17
Proteostasis	1199	2.84099	4.15021	1.30922	HSPA5	added	TRUE	3	TRUE	protein folding	Proteostasis	none	3.50292	25.3012	42	166
Endolysosome	972	0.811747	4.1502	3.33845	RAC1	input	TRUE	1	FALSE	stimulatory C-type lectin receptor signaling pathway	Immune Response	none	1.02881	47.619	10	21
Synapse	1770	0.983196	4.13332	3.15012	CTNNB1	input	TRUE	1	TRUE	positive regulation of DNA-binding transcription factor activity	Epigenetic	DNA-binding transcription factor binding	1.52542	27	27	100
Proteostasis	1199	0.579574	4.12322	3.54365	CLTC	input	TRUE	1	FALSE	endocytic vesicle membrane	Endolysosome	endocytic vesicle	2.08507	33.7838	25	74
Proteostasis	1199	0.58867	4.11226	3.52359	TP53	input	TRUE	1	FALSE	amyloid fibril formation	APP Metabolism	none	0.834028	37.037	10	27
Immune_Response	899	2.0522	4.10115	2.04895	STAT1	input	TRUE	1	FALSE	interleukin-6-mediated signaling pathway	Immune Response	neuroinflammatory response	1.33482	85.7143	12	14
Mitochondrial_Metabolism	1146	0.505178	3.99448	3.4893	ATP5F1B	input	TRUE	1	TRUE	ATP biosynthetic process	Mitochondrial Metabolism	none	0.95986	64.7059	11	17
Proteostasis	1199	7.02027	3.95178	-3.06849	PNP	added	FALSE	3	FALSE	clathrin-coated vesicle membrane	Endolysosome	clathrin-coated vesicle	1.50125	56.25	18	32
Proteostasis	1199	7.24242	3.94913	-3.29329	VAMP4	input	TRUE	1	TRUE	trans-Golgi network membrane	Proteostasis	none	4.00334	44.0367	48	109
Structural_Stabilization	1566	0	3.93452	3.93452	RHOC	input	TRUE	1	FALSE	negative regulation of cell migration involved in sprouting angiogenesis	Vasculature	angiogenesis	0.446999	46.6667	7	15
Proteostasis	1199	0.704224	3.92854	3.22432	TP53	input	TRUE	1	FALSE	response to interleukin-1	Immune Response	neuroinflammatory response	0.834028	29.4118	10	34
Mitochondrial_Metabolism	1146	0	3.92228	3.92228	EGFR	added	FALSE	3	FALSE	regulation of long-term neuronal synaptic plasticity	Synapse	learning or memory	0.4363	31.25	5	16
Proteostasis	1199	1.38883	3.90959	2.52076	GRIN2B	added	TRUE	3	FALSE	excitatory synapse	Synapse	none	0.834028	29.4118	10	34
Mitochondrial_Metabolism	1146	0	3.90438	3.90438	TRPC1	input	TRUE	1	FALSE	calcium channel inhibitor activity	Synapse	none	0.4363	45.4545	5	11
Mitochondrial_Metabolism	1146	2.34366	3.89862	1.55496	GRB2	added	FALSE	3	FALSE	Fc-gamma receptor signaling pathway involved in phagocytosis	Autophagy	phagocytosis	0.69808	38.0952	8	21
Mitochondrial_Metabolism	1146	2.34366	3.89862	1.55496	GRB2	added	FALSE	3	FALSE	Fc-gamma receptor signaling pathway involved in phagocytosis	Immune Response	phagocytosis	0.69808	38.0952	8	21
Immune_Response	899	1.89112	3.89021	1.99909	ICAM1	input	TRUE	1	FALSE	positive regulation of interleukin-6 production	Immune Response	cytokine production	4.00445	36	36	100
Immune_Response	899	0.74006	3.88765	3.14759	CAMK2A	added	TRUE	3	FALSE	neuromuscular junction	Synapse	none	2.33593	26.25	21	80
Vasculature	547	1.00358	3.86299	2.85941	SLC8A1	input	TRUE	1	TRUE	regulation of cardiac conduction	Vasculature	cardiac conduction	1.27971	36.8421	7	19
Oxidative_Stress	505	0	3.86144	3.86144	TP53	input	TRUE	1	FALSE	response to interleukin-1	Immune Response	neuroinflammatory response	1.78218	26.4706	9	34
Structural_Stabilization	1566	0.0692321	3.83208	3.76285	HSD17B12	input	TRUE	1	FALSE	positive regulation of blood vessel endothelial cell migration	Vasculature	endothelial cell migration	1.08557	44.7368	17	38
Lipid_Metabolism	1065	3.88936	3.82983	-0.0595271	ACSL1	input	TRUE	1	FALSE	fatty acid metabolic process	Lipid Metabolism	fatty acid metabolic process	2.15962	25.2747	23	91
Lipid_Metabolism	1065	1.002	3.82573	2.82373	VDAC2	input	TRUE	1	FALSE	learning	Synapse	learning or memory	1.59624	28.8136	17	59
Apoptosis	519	7.08738	3.8163	-3.27107	CHUK	input	TRUE	1	TRUE	positive regulation of canonical NF-kappaB signal transduction	Apoptosis	canonical NF-kappaB signal transduction	21.3873	56.3452	111	197
Lipid_Metabolism	1065	1.23084	3.81485	2.58402	ACTN2	input	TRUE	1	FALSE	neuromuscular junction	Synapse	none	2.25352	30	24	80
Endolysosome	972	7.40964	3.81385	-3.59579	DNAJC6	input	TRUE	1	FALSE	clathrin-coated pit	Endolysosome	clathrin-coated vesicle	4.83539	75.8065	47	62
Structural_Stabilization	1566	0	3.81156	3.81156	NFKBIA	added	FALSE	3	TRUE	interleukin-1-mediated signaling pathway	Immune Response	neuroinflammatory response	0.383142	27.2727	6	22
Synapse	1770	0.721459	3.80896	3.0875	STX1A	input	TRUE	1	FALSE	regulation of exocytosis	Endolysosome	exocytic vesicle	0.847458	48.3871	15	31
Endolysosome	972	0	3.80822	3.80822	TGFA	added	TRUE	3	FALSE	positive regulation of endothelial cell migration	Vasculature	endothelial cell migration	1.85185	29.5082	18	61
Lipid_Metabolism	1065	0.0405889	3.78879	3.7482	SDR16C5	input	TRUE	1	TRUE	retinal metabolic process	Lipid Metabolism	fatty acid metabolic process	0.56338	35.2941	6	17
Cell_Cycle	664	2.3014	3.7792	1.4778	AK2	input	FALSE	1	FALSE	mitochondrial proton-transporting ATP synthase complex, coupling factor F(o)	Mitochondrial Metabolism	proton motive force-driven mitochondrial ATP synthesis	1.05422	63.6364	7	11
Structural_Stabilization	1566	0	3.76271	3.76271	RHOC	input	TRUE	1	FALSE	positive regulation of T cell migration	Immune Response	adaptive immune response	0.446999	35	7	20
Oxidative_Stress	505	2.39968	3.74904	1.34936	GRB2	input	TRUE	1	FALSE	Fc-gamma receptor signaling pathway involved in phagocytosis	Autophagy	phagocytosis	1.38614	33.3333	7	21
Oxidative_Stress	505	2.39968	3.74904	1.34936	GRB2	input	TRUE	1	FALSE	Fc-gamma receptor signaling pathway involved in phagocytosis	Immune Response	phagocytosis	1.38614	33.3333	7	21
Endolysosome	972	2.502	3.72251	1.22052	LYN	input	TRUE	1	TRUE	Fc-gamma receptor signaling pathway involved in phagocytosis	Autophagy	phagocytosis	0.720165	33.3333	7	21
Endolysosome	972	2.502	3.72251	1.22052	LYN	input	TRUE	1	TRUE	Fc-gamma receptor signaling pathway involved in phagocytosis	Immune Response	phagocytosis	0.720165	33.3333	7	21
Endolysosome	972	3.10238	3.72126	0.618887	ARFGAP1	input	TRUE	1	FALSE	retrograde vesicle-mediated transport, Golgi to endoplasmic reticulum	Proteostasis	endoplasmic reticulum	1.95473	38	19	50
Endolysosome	972	3.10238	3.72126	0.618887	ARFGAP1	input	TRUE	1	FALSE	retrograde vesicle-mediated transport, Golgi to endoplasmic reticulum	Proteostasis	vesicle-mediated transport to the plasma membrane	1.95473	38	19	50
Structural_Stabilization	1566	3.78939	3.71116	-0.0782308	CLTC	input	TRUE	1	TRUE	clathrin coat assembly	Endolysosome	clathrin-coated vesicle	0.510856	47.0588	8	17
Endolysosome	972	2.70712	3.70363	0.996511	IKBKB	added	FALSE	3	FALSE	toll-like receptor 4 signaling pathway	Immune Response	phagocytosis	0.823045	32	8	25
Endolysosome	972	2.70712	3.70363	0.996511	IKBKB	added	FALSE	3	FALSE	toll-like receptor 4 signaling pathway	Immune Response	neuroinflammatory response	0.823045	32	8	25
Oxidative_Stress	505	0.841884	3.70211	2.86023	YWHAB	added	FALSE	3	FALSE	cellular response to reactive oxygen species	Oxidative Stress	response to oxidative stress	5.34653	52.9412	27	51
Structural_Stabilization	1566	0	3.69865	3.69865	SLC4A7	added	FALSE	3	FALSE	cell communication by electrical coupling involved in cardiac conduction	Vasculature	cardiac conduction	0.446999	53.8462	7	13
Proteostasis	1199	2.01847	3.69614	1.67767	MAPT	input	TRUE	1	FALSE	positive regulation of proteasomal ubiquitin-dependent protein catabolic process	Proteostasis	proteasomal protein catabolic process	4.25354	62.1951	51	82
Structural_Stabilization	1566	0	3.68627	3.68627	STIM1	added	TRUE	3	FALSE	smooth endoplasmic reticulum	Proteostasis	endoplasmic reticulum	0.510856	33.3333	8	24
Structural_Stabilization	1566	4.19096	3.68175	-0.50921	FN1	input	TRUE	1	FALSE	virus receptor activity	Immune Response	none	1.66028	32.9114	26	79
Proteostasis	1199	1.18588	3.67744	2.49156	SELENBP1	added	FALSE	3	FALSE	protein-folding chaperone binding	Proteostasis	none	6.005	69.9029	72	103
Immune_Response	899	2.07271	3.67164	1.59893	ICAM1	input	TRUE	1	FALSE	positive regulation of superoxide anion generation	Oxidative Stress	reactive oxygen species metabolic process	1.22358	64.7059	11	17
Structural_Stabilization	1566	0	3.6563	3.6563	CAPZA2	added	TRUE	3	TRUE	F-actin capping protein complex	Structural Stabilization	none	0.319285	62.5	5	8
Structural_Stabilization	1566	0	3.63021	3.63021	CXCL8	added	TRUE	3	FALSE	negative regulation of cell-cell adhesion	Structural Stabilization	cell-cell junction organization	0.510856	53.3333	8	15
Endolysosome	972	3.8982	3.61713	-0.281073	ARFGAP1	input	TRUE	1	FALSE	COPI vesicle coat	Proteostasis	none	0.823045	61.5385	8	13
Endolysosome	972	4.17123	3.61699	-0.554238	RABGGTB	added	FALSE	3	FALSE	phagocytic vesicle membrane	Autophagy	phagocytosis	4.01235	50	39	78
Endolysosome	972	4.17123	3.61699	-0.554238	RABGGTB	added	FALSE	3	FALSE	phagocytic vesicle membrane	Immune Response	phagocytosis	4.01235	50	39	78
Synapse	1770	0	3.59705	3.59705	DTNBP1	input	TRUE	1	FALSE	endosome to melanosome transport	Endolysosome	endosomal transport	0.338983	60	6	10
Apoptosis	519	2.70583	3.59585	0.890017	BCL2L1	input	TRUE	1	TRUE	release of cytochrome c from mitochondria	Apoptosis	apoptotic mitochondrial changes	3.08285	72.7273	16	22
Apoptosis	519	2.70583	3.59585	0.890017	BCL2L1	input	TRUE	1	TRUE	release of cytochrome c from mitochondria	Mitochondrial Metabolism	apoptotic mitochondrial changes	3.08285	72.7273	16	22
Immune_Response	899	1.40997	3.57367	2.1637	GRB2	added	TRUE	3	FALSE	mast cell degranulation	Immune Response	activation of innate immune response	1.11235	40	10	25
Oxidative_Stress	505	1.00782	3.5592	2.55138	MTHFR	added	FALSE	3	FALSE	cellular response to amyloid-beta	APP Metabolism	amyloid-beta formation	2.17822	28.9474	11	38
Mitochondrial_Metabolism	1146	0.101754	3.55461	3.45286	MMP2	added	TRUE	3	FALSE	negative regulation of reactive oxygen species metabolic process	Oxidative Stress	reactive oxygen species metabolic process	1.22164	60.8696	14	23
Lipid_Metabolism	1065	2.23231	3.54994	1.31763	PNP	added	FALSE	2	FALSE	phosphatidylinositol-4,5-bisphosphate 5-phosphatase activity	Lipid Metabolism	none	0.657277	70	7	10
Proteostasis	1199	0.016122	3.53187	3.51574	HSPA1A	input	TRUE	1	TRUE	ATP-dependent protein folding chaperone	Proteostasis	none	1.25104	37.5	15	40
Structural_Stabilization	1566	0.771111	3.53085	2.75974	RAF1	added	TRUE	3	FALSE	scaffold protein binding	Structural Stabilization	none	3.00128	69.1176	47	68
Endolysosome	972	0	3.52641	3.52641	HLA-DRA	input	TRUE	1	TRUE	MHC class II protein complex	Immune Response	none	0.925926	47.3684	9	19
Endolysosome	972	14.9543	3.52414	-11.4301	SEC24C	input	FALSE	1	FALSE	endoplasmic reticulum-Golgi intermediate compartment membrane	Proteostasis	endoplasmic reticulum	2.57202	30.4878	25	82
Mitochondrial_Metabolism	1146	0	3.51467	3.51467	UBC	input	TRUE	1	FALSE	mitophagy	Autophagy	mitophagy	0.52356	30	6	20
Mitochondrial_Metabolism	1146	0	3.51467	3.51467	UBC	input	TRUE	1	FALSE	mitophagy	Mitochondrial Metabolism	none	0.52356	30	6	20
Mitochondrial_Metabolism	1146	0	3.51012	3.51012	VCAM1	added	FALSE	3	FALSE	protein refolding	Proteostasis	none	0.78534	36	9	25
Cell_Cycle	664	1.3079	3.50741	2.19951	ALDH3A2	added	FALSE	3	FALSE	NADH dehydrogenase activity	Mitochondrial Metabolism	electron transport chain	0.903614	54.5455	6	11
Immune_Response	899	0.912709	3.49031	2.5776	HLA-DRA	input	TRUE	1	TRUE	MHC class II protein complex binding	Immune Response	none	2.00222	66.6667	18	27
Structural_Stabilization	1566	0	3.48179	3.48179	HSD17B12	input	TRUE	1	FALSE	osteoclast differentiation	Immune Response	none	0.766284	26.6667	12	45
Immune_Response	899	1.64719	3.47686	1.82967	PTK2	input	TRUE	1	FALSE	positive regulation of reactive oxygen species metabolic process	Oxidative Stress	reactive oxygen species metabolic process	1.00111	27.2727	9	33
Structural_Stabilization	1566	0.200658	3.47639	3.27573	CDC42	input	TRUE	1	TRUE	positive regulation of stress fiber assembly	Structural Stabilization	actin filament organization	1.78799	53.8462	28	52
Lipid_Metabolism	1065	1.67276	3.47356	1.8008	PRKCA	added	FALSE	3	FALSE	extrinsic component of cytoplasmic side of plasma membrane	Lipid Metabolism	none	0.938967	27.027	10	37
Lipid_Metabolism	1065	0.0653895	3.47222	3.40683	DNM1	added	FALSE	3	FALSE	endolysosome membrane	Endolysosome	none	0.56338	30	6	20
Structural_Stabilization	1566	6.14666	3.47188	-2.67478	MAPRE1	input	TRUE	1	TRUE	microtubule plus-end	Structural Stabilization	microtubule polymerization or depolymerization	0.83014	54.1667	13	24
Immune_Response	899	0	3.46865	3.46865	CDC42	input	TRUE	1	FALSE	ruffle membrane	Lipid Metabolism	none	3.00334	27	27	100
Immune_Response	899	1.79588	3.46616	1.67028	IKBKG	added	TRUE	3	FALSE	positive regulation of non-canonical NF-kappaB signal transduction	Apoptosis	canonical NF-kappaB signal transduction	2.8921	37.6812	26	69
Synapse	1770	1.64792	3.46206	1.81414	MTHFR	added	FALSE	3	FALSE	negative regulation of neuron apoptotic process	Apoptosis	neuron apoptotic process	3.16384	40	56	140
Structural_Stabilization	1566	1.59922	3.46114	1.86193	JUP	input	TRUE	1	TRUE	adherens junction	Structural Stabilization	none	6.44955	55.4945	101	182
Endolysosome	972	0	3.45907	3.45907	ABCC1	added	FALSE	3	FALSE	regulation of long-term neuronal synaptic plasticity	Synapse	learning or memory	0.823045	50	8	16
Lipid_Metabolism	1065	0.300307	3.45903	3.15872	MAPK8	added	TRUE	3	FALSE	cell cortex	Structural Stabilization	none	3.84977	25.9494	41	158
Immune_Response	899	1.53506	3.44751	1.91244	CASP8	input	TRUE	1	FALSE	positive regulation of inflammatory response	Immune Response	neuroinflammatory response	3.67075	34.0206	33	97
Cell_Cycle	664	0.634565	3.44716	2.81259	ACSL6	input	FALSE	1	FALSE	triglyceride biosynthetic process	Lipid Metabolism	fatty acid biosynthetic process	0.903614	31.5789	6	19
Cell_Cycle	664	0.634565	3.44716	2.81259	ACSL6	input	FALSE	1	FALSE	triglyceride biosynthetic process	Lipid Metabolism	triglyceride metabolic process	0.903614	31.5789	6	19
Lipid_Metabolism	1065	1.33884	3.4307	2.09186	ITGB3	added	TRUE	3	TRUE	substrate adhesion-dependent cell spreading	Structural Stabilization	cell-substrate adhesion	1.12676	25.5319	12	47
Endolysosome	972	0.14118	3.41947	3.27829	DTNBP1	input	TRUE	1	FALSE	synaptic vesicle coating	Endolysosome	none	0.514403	100	5	5
Endolysosome	972	0.14118	3.41947	3.27829	DTNBP1	input	TRUE	1	FALSE	synaptic vesicle coating	Synapse	none	0.514403	100	5	5
Structural_Stabilization	1566	0	3.39519	3.39519	PAK1	input	TRUE	1	TRUE	regulation of actin cytoskeleton organization	Structural Stabilization	actin filament organization	3.12899	59.0361	49	83
Lipid_Metabolism	1065	0.757367	3.3856	2.62823	TRAF2	input	TRUE	1	TRUE	CD40 receptor complex	Immune Response	none	0.469484	45.4545	5	11
Proteostasis	1199	1.08559	3.3854	2.29981	ESR1	added	TRUE	3	FALSE	stimulatory C-type lectin receptor signaling pathway	Immune Response	none	0.58382	33.3333	7	21
Structural_Stabilization	1566	0.715665	3.38231	2.66665	CLTC	input	TRUE	1	TRUE	clathrin coat of coated pit	Endolysosome	clathrin-coated vesicle	0.319285	62.5	5	8
Proteostasis	1199	2.3805	3.37881	0.998309	HGS	input	TRUE	1	TRUE	endosome	Endolysosome	none	6.42202	25.4967	77	302
Structural_Stabilization	1566	0	3.3782	3.3782	RHOC	input	TRUE	1	FALSE	apical junction complex	Structural Stabilization	none	0.63857	35.7143	10	28
Oxidative_Stress	505	1.13185	3.33469	2.20284	ALDH3A2	added	FALSE	3	FALSE	NADH dehydrogenase activity	Mitochondrial Metabolism	electron transport chain	1.38614	63.6364	7	11
Lipid_Metabolism	1065	0	3.32784	3.32784	ITPR1	input	TRUE	1	FALSE	myelin sheath	Myelination	none	0.657277	25	7	28
Lipid_Metabolism	1065	0.238032	3.32784	3.0898	GNB5	added	FALSE	3	FALSE	Fc-epsilon receptor signaling pathway	Immune Response	phagocytosis	0.751174	33.3333	8	24
Apoptosis	519	0.990225	3.32389	2.33366	SLC2A1	added	FALSE	3	FALSE	positive regulation of neuron apoptotic process	Apoptosis	neuron apoptotic process	2.6975	27.451	14	51
Structural_Stabilization	1566	0	3.31615	3.31615	MT2A	added	FALSE	3	FALSE	aggresome	Proteostasis	none	0.574713	25.7143	9	35
Structural_Stabilization	1566	2.94669	3.30262	0.35593	CTNNB1	input	TRUE	1	FALSE	cellular response to amyloid-beta	APP Metabolism	amyloid-beta formation	0.766284	31.5789	12	38
Endolysosome	972	0.630522	3.29022	2.6597	CALM1	added	FALSE	3	FALSE	long-term synaptic potentiation	Synapse	learning or memory	1.54321	30.6122	15	49
Synapse	1770	0.0585351	3.28246	3.22392	ABCC1	added	FALSE	3	FALSE	intrinsic apoptotic signaling pathway in response to endoplasmic reticulum stress	Apoptosis	intrinsic apoptotic signaling pathway	0.621469	31.4286	11	35
Synapse	1770	0.0585351	3.28246	3.22392	ABCC1	added	FALSE	3	FALSE	intrinsic apoptotic signaling pathway in response to endoplasmic reticulum stress	Proteostasis	response to endoplasmic reticulum stress	0.621469	31.4286	11	35
Vasculature	547	0.158827	3.27785	3.11902	TP53	added	FALSE	3	FALSE	response to interleukin-1	Immune Response	neuroinflammatory response	2.01097	32.3529	11	34
Proteostasis	1199	0.395942	3.26763	2.87169	HSPA1B	input	TRUE	1	FALSE	chaperone-mediated protein complex assembly	Proteostasis	none	0.58382	33.3333	7	21
Synapse	1770	0.633332	3.2476	2.61427	SYNJ2	input	TRUE	1	FALSE	early endosome membrane	Endolysosome	early endosome	3.16384	28.866	56	194
Mitochondrial_Metabolism	1146	0.173637	3.23286	3.05922	ALDH3A2	added	FALSE	3	FALSE	mitochondrial ATP synthesis coupled electron transport	Mitochondrial Metabolism	electron transport chain	0.61082	70	7	10
Immune_Response	899	1.87183	3.22928	1.35745	STAT3	input	TRUE	1	FALSE	type II interferon-mediated signaling pathway	Immune Response	none	1.11235	76.9231	10	13
Proteostasis	1199	0	3.21823	3.21823	UBC	added	TRUE	3	FALSE	positive regulation of proteasomal protein catabolic process	Proteostasis	proteasomal protein catabolic process	0.834028	55.5556	10	18
Immune_Response	899	1.70217	3.19349	1.49132	HLA-DRA	input	TRUE	1	TRUE	endocytic vesicle membrane	Endolysosome	endocytic vesicle	2.5584	31.0811	23	74
Apoptosis	519	1.55609	3.19213	1.63603	NFKB1	added	TRUE	3	FALSE	response to interleukin-1	Immune Response	neuroinflammatory response	2.11946	32.3529	11	34
Oxidative_Stress	505	1.85952	3.18329	1.32377	NFE2L2	input	TRUE	1	FALSE	response to hydrogen peroxide	Oxidative Stress	response to oxidative stress	4.55446	65.7143	23	35
Proteostasis	1199	3.35247	3.16077	-0.191702	HSPA1A	input	TRUE	1	TRUE	chaperone cofactor-dependent protein refolding	Proteostasis	none	1.08424	40.625	13	32
Apoptosis	519	0.943257	3.12416	2.1809	CTNNB1	input	TRUE	1	FALSE	cellular response to amyloid-beta	APP Metabolism	amyloid-beta formation	2.31214	31.5789	12	38
Apoptosis	519	2.5884	3.124	0.535601	BCL2L1	input	TRUE	1	TRUE	extrinsic apoptotic signaling pathway in absence of ligand	Apoptosis	extrinsic apoptotic signaling pathway	3.27553	51.5152	17	33
Immune_Response	899	2.48529	3.12335	0.638057	HLA-DRA	input	TRUE	1	FALSE	T cell receptor signaling pathway	Immune Response	adaptive immune response	4.11568	32.7434	37	113
Apoptosis	519	1.92639	3.11829	1.1919	TLR4	input	TRUE	1	FALSE	positive regulation of type I interferon production	Immune Response	cytokine production	2.11946	33.3333	11	33
Endolysosome	972	0.97776	3.11052	2.13276	CALM1	added	FALSE	3	FALSE	excitatory synapse	Synapse	none	1.44033	41.1765	14	34
Immune_Response	899	0.906865	3.09314	2.18628	TYK2	input	TRUE	1	FALSE	T-helper 17 cell lineage commitment	Immune Response	none	0.556174	50	5	10
Structural_Stabilization	1566	0.11002	3.08468	2.97466	ITGB1	input	TRUE	1	FALSE	angiogenesis	Vasculature	angiogenesis	4.46999	28.2258	70	248
Structural_Stabilization	1566	0.11002	3.08468	2.97466	ITGB1	input	TRUE	1	FALSE	angiogenesis	Vasculature	angiogenesis	4.46999	28.2258	70	248
Immune_Response	899	0.364272	3.07656	2.71229	HLA-DRA	input	TRUE	1	TRUE	peptide antigen assembly with MHC class II protein complex	Immune Response	none	1.22358	68.75	11	16
Autophagy	539	0	3.06701	3.06701	TP53	input	TRUE	1	FALSE	response to interleukin-1	Immune Response	neuroinflammatory response	2.04082	32.3529	11	34
Proteostasis	1199	1.86583	3.06686	1.20103	STXBP1	input	FALSE	1	FALSE	synaptic vesicle membrane	Synapse	synaptic vesicle cycle	5.25438	52.9412	63	119
Structural_Stabilization	1566	0.24038	3.06626	2.82588	CFTR	added	FALSE	3	FALSE	clathrin-dependent endocytosis	Endolysosome	clathrin-coated vesicle	0.446999	25.9259	7	27
Structural_Stabilization	1566	0	3.04571	3.04571	HSPA1A	input	TRUE	1	TRUE	positive regulation of tumor necrosis factor-mediated signaling pathway	Immune Response	neuroinflammatory response	0.319285	38.4615	5	13
Mitochondrial_Metabolism	1146	0.723837	3.04077	2.31693	SDHB	input	TRUE	1	TRUE	electron transport chain	Mitochondrial Metabolism	electron transport chain	3.0541	53.8462	35	65
Synapse	1770	0	3.04019	3.04019	WASL	input	TRUE	1	FALSE	endosome	Endolysosome	none	4.85876	28.4768	86	302
Lipid_Metabolism	1065	0	3.03905	3.03905	CALM1	added	FALSE	3	FALSE	regulation of long-term neuronal synaptic plasticity	Synapse	learning or memory	0.84507	56.25	9	16
Proteostasis	1199	0.147992	3.03857	2.89058	HSPA5	added	TRUE	3	TRUE	protein refolding	Proteostasis	none	1.00083	48	12	25
Structural_Stabilization	1566	0	3.02719	3.02719	SLC4A7	added	FALSE	3	FALSE	regulation of heart rate	Vasculature	cardiac conduction	0.63857	31.25	10	32
Endolysosome	972	0.748293	3.01994	2.27165	SEC24C	input	FALSE	1	TRUE	COPII vesicle coat	Proteostasis	none	0.823045	50	8	16
Immune_Response	899	0.526403	3.0162	2.4898	TBK1	added	TRUE	3	FALSE	toll-like receptor 3 signaling pathway	Immune Response	phagocytosis	1.11235	76.9231	10	13
Immune_Response	899	0.526403	3.0162	2.4898	TBK1	added	TRUE	3	FALSE	toll-like receptor 3 signaling pathway	Immune Response	neuroinflammatory response	1.11235	76.9231	10	13
Structural_Stabilization	1566	0	3.01505	3.01505	CALM1	added	FALSE	3	FALSE	synaptic membrane	Synapse	none	1.08557	42.5	17	40
Structural_Stabilization	1566	0	3.01037	3.01037	ITPR1	added	FALSE	3	FALSE	calcium channel complex	Synapse	none	0.510856	30.7692	8	26
Autophagy	539	7.94371	3.00529	-4.93841	MAPT	input	TRUE	1	FALSE	tau protein binding	Tau Homeostasis	neurofibrillary tangle assembly	2.78293	34.8837	15	43
Metal_Binding_and_Homeostasis	364	2.00535	3.0025	0.997153	HRAS	added	FALSE	3	FALSE	Fc-gamma receptor signaling pathway involved in phagocytosis	Autophagy	phagocytosis	1.92308	33.3333	7	21
Metal_Binding_and_Homeostasis	364	2.00535	3.0025	0.997153	HRAS	added	FALSE	3	FALSE	Fc-gamma receptor signaling pathway involved in phagocytosis	Immune Response	phagocytosis	1.92308	33.3333	7	21
Structural_Stabilization	1566	2.79527	3.00225	0.206986	PKM	added	TRUE	3	FALSE	positive regulation of tumor necrosis factor production	Immune Response	cytokine production	1.78799	27.451	28	102
Synapse	1770	6.21387	2.99658	-3.21729	SQSTM1	input	TRUE	1	TRUE	macroautophagy	Autophagy	macroautophagy	1.12994	28.169	20	71
Metal_Binding_and_Homeostasis	364	2.72313	2.9947	0.271572	TF	input	TRUE	1	TRUE	intracellular iron ion homeostasis	Metal Binding and Homeostasis	none	4.3956	25.8065	16	62
Immune_Response	899	0.946571	2.99386	2.04729	PRKCG	input	TRUE	1	FALSE	membrane raft	Lipid Metabolism	none	7.11902	31.6832	64	202
Cell_Cycle	664	0.556601	2.98558	2.42898	MDM2	input	TRUE	1	TRUE	DNA damage response, signal transduction by p53 class mediator resulting in cell cycle arrest	Cell Cycle	none	1.95783	65	13	20
Cell_Cycle	664	0.556601	2.98558	2.42898	MDM2	input	TRUE	1	TRUE	DNA damage response, signal transduction by p53 class mediator resulting in cell cycle arrest	DNA Repair	none	1.95783	65	13	20
APP_Metabolism	210	2.97642	2.98442	0.00800623	SLC8A1	added	FALSE	3	FALSE	ionotropic glutamate receptor signaling pathway	Synapse	trans-synaptic signaling	4.28571	39.1304	9	23
Endolysosome	972	0.0101896	2.97653	2.96634	DTNBP1	input	TRUE	1	FALSE	synaptic vesicle recycling	Synapse	synaptic vesicle cycle	0.720165	53.8462	7	13
Mitochondrial_Metabolism	1146	0	2.97076	2.97076	COMT	added	FALSE	4	FALSE	negative regulation of miRNA transcription	Epigenetic	DNA-binding transcription factor binding	0.69808	29.6296	8	27
Structural_Stabilization	1566	1.31165	2.96428	1.65262	HDAC1	added	FALSE	3	FALSE	nuclear matrix	Structural Stabilization	none	2.36271	28.9062	37	128
Mitochondrial_Metabolism	1146	2.20874	2.95219	0.743443	BCL2L1	input	TRUE	1	TRUE	mitochondrial outer membrane	Mitochondrial Metabolism	mitochondrial membrane organization	9.24956	50.237	106	211
Proteostasis	1199	1.28756	2.94663	1.65907	VAMP3	input	TRUE	1	FALSE	trans-Golgi network	Proteostasis	none	4.42035	28.9617	53	183
Endolysosome	972	0.177283	2.94587	2.76859	VAMP2	input	TRUE	1	TRUE	syntaxin-1 binding	Synapse	none	1.33745	68.4211	13	19
Immune_Response	899	1.47518	2.93809	1.46291	KRAS	input	FALSE	1	FALSE	scaffold protein binding	Structural Stabilization	none	2.66963	35.2941	24	68
Proteostasis	1199	4.8292	2.93415	-1.89505	VAMP4	input	TRUE	1	FALSE	retrograde transport, endosome to Golgi	Endolysosome	endosomal transport	2.25188	31.0345	27	87
Mitochondrial_Metabolism	1146	0.622246	2.9203	2.29806	CYCS	input	TRUE	1	FALSE	cytochrome-c oxidase activity	Mitochondrial Metabolism	electron transport chain	0.61082	46.6667	7	15
Structural_Stabilization	1566	0.214808	2.91354	2.69873	CLTC	input	TRUE	1	TRUE	low-density lipoprotein particle receptor binding	Lipid Metabolism	none	0.702427	44	11	25
Endolysosome	972	0.325836	2.90591	2.58007	RAB8A	added	TRUE	3	FALSE	Golgi to plasma membrane transport	Proteostasis	vesicle-mediated transport to the plasma membrane	1.44033	53.8462	14	26
Endolysosome	972	2.39228	2.90461	0.512335	SNAP25	input	TRUE	1	FALSE	SNARE binding	Synapse	none	2.98354	52.7273	29	55
Synapse	1770	0	2.88936	2.88936	ABCC1	added	FALSE	3	FALSE	release of cytochrome c from mitochondria	Apoptosis	apoptotic mitochondrial changes	0.451977	36.3636	8	22
Synapse	1770	0	2.88936	2.88936	ABCC1	added	FALSE	3	FALSE	release of cytochrome c from mitochondria	Mitochondrial Metabolism	apoptotic mitochondrial changes	0.451977	36.3636	8	22
Structural_Stabilization	1566	0	2.88554	2.88554	SLC2A1	input	TRUE	1	FALSE	negative regulation of reactive oxygen species metabolic process	Oxidative Stress	reactive oxygen species metabolic process	0.446999	30.4348	7	23
Endolysosome	972	2.50039	2.8855	0.385107	AP2A1	input	TRUE	1	FALSE	clathrin binding	Endolysosome	clathrin-coated vesicle	2.88066	62.2222	28	45
Endolysosome	972	2.50039	2.8855	0.385107	AP2A1	input	TRUE	1	FALSE	clathrin binding	Synapse	none	2.88066	62.2222	28	45
Proteostasis	1199	11.2678	2.87887	-8.3889	SEC24C	input	TRUE	1	FALSE	endoplasmic reticulum-Golgi intermediate compartment membrane	Proteostasis	endoplasmic reticulum	2.16847	31.7073	26	82
Proteostasis	1199	0.239218	2.87656	2.63734	UBC	added	TRUE	3	FALSE	proteasome regulatory particle, lid subcomplex	Proteostasis	proteasomal protein catabolic process	0.417014	62.5	5	8
Structural_Stabilization	1566	0.505124	2.87443	2.3693	RAB8A	added	FALSE	3	FALSE	Golgi to plasma membrane transport	Proteostasis	vesicle-mediated transport to the plasma membrane	0.510856	30.7692	8	26
Lipid_Metabolism	1065	0.459979	2.86368	2.4037	APP	input	TRUE	1	FALSE	negative regulation of extrinsic apoptotic signaling pathway via death domain receptors	Apoptosis	extrinsic apoptotic signaling pathway	0.938967	35.7143	10	28
Structural_Stabilization	1566	0.818321	2.85574	2.03742	RAB8A	added	FALSE	3	FALSE	mitotic cytokinesis	Cell Cycle	none	1.341	33.3333	21	63
Myelination	518	0.227679	2.85549	2.62781	SLC4A7	added	FALSE	3	FALSE	regulation of cardiac muscle contraction by regulation of the release of sequestered calcium ion	Vasculature	cardiac conduction	1.35135	33.3333	7	21
Proteostasis	1199	1.41548	2.84256	1.42708	MDM2	input	TRUE	1	TRUE	DNA damage response, signal transduction by p53 class mediator resulting in cell cycle arrest	Cell Cycle	none	0.667223	40	8	20
Proteostasis	1199	1.41548	2.84256	1.42708	MDM2	input	TRUE	1	TRUE	DNA damage response, signal transduction by p53 class mediator resulting in cell cycle arrest	DNA Repair	none	0.667223	40	8	20
Endolysosome	972	0	2.82664	2.82664	HLA-DRA	input	TRUE	1	TRUE	MHC class II protein complex binding	Immune Response	none	1.33745	48.1481	13	27
Synapse	1770	1.41176	2.80521	1.39345	DTNBP1	input	TRUE	1	FALSE	early endosome	Endolysosome	early endosome	5.87571	34.6667	104	300
Apoptosis	519	0.50198	2.80304	2.30106	CHUK	input	TRUE	1	FALSE	toll-like receptor 3 signaling pathway	Immune Response	phagocytosis	0.963391	38.4615	5	13
Apoptosis	519	0.50198	2.80304	2.30106	CHUK	input	TRUE	1	FALSE	toll-like receptor 3 signaling pathway	Immune Response	neuroinflammatory response	0.963391	38.4615	5	13
Lipid_Metabolism	1065	0.262604	2.80235	2.53974	ESR1	added	TRUE	3	FALSE	positive regulation of blood vessel endothelial cell migration	Vasculature	endothelial cell migration	1.50235	42.1053	16	38
Lipid_Metabolism	1065	1.0612	2.80034	1.73914	EPHA2	input	TRUE	1	TRUE	ruffle membrane	Lipid Metabolism	none	6.19718	66	66	100
Structural_Stabilization	1566	1.14348	2.79691	1.65343	STAT3	added	FALSE	3	FALSE	type II interferon-mediated signaling pathway	Immune Response	none	0.510856	61.5385	8	13
Lipid_Metabolism	1065	0	2.78561	2.78561	ACSL3	input	TRUE	1	FALSE	lipid biosynthetic process	Lipid Metabolism	fatty acid biosynthetic process	0.657277	36.8421	7	19
Structural_Stabilization	1566	0	2.77794	2.77794	ALAD	added	FALSE	3	FALSE	astrocyte activation	Immune Response	activation of innate immune response	0.319285	31.25	5	16
Autophagy	539	0.597016	2.76705	2.17003	SYNJ1	added	FALSE	3	TRUE	phosphatidylinositol metabolic process	Lipid Metabolism	fatty acid metabolic process	0.927644	25	5	20
Autophagy	539	0.597016	2.76705	2.17003	SYNJ1	added	FALSE	3	TRUE	phosphatidylinositol metabolic process	Lipid Metabolism	phosphatidylinositol metabolic process	0.927644	25	5	20
Endolysosome	972	0	2.76307	2.76307	HLA-DRA	input	TRUE	1	TRUE	transport vesicle membrane	Proteostasis	vesicle-mediated transport to the plasma membrane	1.33745	29.5455	13	44
Lipid_Metabolism	1065	0	2.76238	2.76238	MAPK3	input	FALSE	1	TRUE	regulation of cytoskeleton organization	Structural Stabilization	none	0.657277	30.4348	7	23
Proteostasis	1199	0.40943	2.7618	2.35237	COPS5	added	TRUE	3	FALSE	intrinsic apoptotic signaling pathway	Apoptosis	intrinsic apoptotic signaling pathway	0.917431	32.3529	11	34
Structural_Stabilization	1566	0.585992	2.74956	2.16357	GSK3B	input	TRUE	1	FALSE	synapse organization	Synapse	none	1.21328	33.3333	19	57
Structural_Stabilization	1566	0	2.73555	2.73555	CAPZA1	added	TRUE	3	FALSE	cortical cytoskeleton	Structural Stabilization	none	0.766284	57.1429	12	21
Mitochondrial_Metabolism	1146	0	2.73355	2.73355	GCLM	input	TRUE	1	TRUE	negative regulation of extrinsic apoptotic signaling pathway	Apoptosis	extrinsic apoptotic signaling pathway	0.8726	27.027	10	37
Proteostasis	1199	0.124715	2.73148	2.60677	EGFR	added	TRUE	3	FALSE	regulation of long-term neuronal synaptic plasticity	Synapse	learning or memory	0.58382	43.75	7	16
Structural_Stabilization	1566	0.280942	2.73043	2.44949	CTNNA1	input	TRUE	1	FALSE	adherens junction assembly	Structural Stabilization	none	0.63857	83.3333	10	12
Lipid_Metabolism	1065	0.658029	2.73012	2.07209	CDC42	added	FALSE	3	TRUE	dendritic spine	Synapse	postsynapse organization	3.75587	26.1438	40	153
Structural_Stabilization	1566	0.685796	2.72876	2.04296	RHOA	input	TRUE	1	FALSE	leukocyte migration	Immune Response	leukocyte chemotaxis	0.702427	45.8333	11	24
Mitochondrial_Metabolism	1146	1.63657	2.72816	1.09159	ACOX1	input	TRUE	1	FALSE	fatty acid beta-oxidation using acyl-CoA dehydrogenase	Lipid Metabolism	none	0.61082	63.6364	7	11
Structural_Stabilization	1566	1.9535	2.7273	0.773802	CTNNB1	input	TRUE	1	FALSE	adherens junction organization	Structural Stabilization	cell-cell junction organization	1.02171	50	16	32
Endolysosome	972	0.493562	2.72189	2.22833	ARFGAP1	input	TRUE	1	FALSE	postsynapse	Synapse	postsynapse organization	4.42387	32.3308	43	133
Proteostasis	1199	0	2.72183	2.72183	DLG1	added	TRUE	3	FALSE	glutamate receptor signaling pathway	Synapse	trans-synaptic signaling	0.417014	29.4118	5	17
Oxidative_Stress	505	2.25205	2.71769	0.465638	PARP1	input	TRUE	1	FALSE	negative regulation of extrinsic apoptotic signaling pathway	Apoptosis	extrinsic apoptotic signaling pathway	2.17822	29.7297	11	37
Structural_Stabilization	1566	0.376861	2.71692	2.34006	CAPZA2	added	TRUE	3	TRUE	barbed-end actin filament capping	Structural Stabilization	actin filament organization	0.893997	70	14	20
Structural_Stabilization	1566	0	2.71356	2.71356	STIM1	added	TRUE	3	FALSE	endoplasmic reticulum calcium ion homeostasis	Proteostasis	endoplasmic reticulum	0.319285	26.3158	5	19
Structural_Stabilization	1566	0	2.6954	2.6954	GRIN2B	added	TRUE	3	FALSE	neurotransmitter receptor localization to postsynaptic specialization membrane	Synapse	dendritic transport	0.383142	35.2941	6	17
Immune_Response	899	0.779391	2.68692	1.90753	IKBKG	added	TRUE	3	FALSE	regulation of tumor necrosis factor-mediated signaling pathway	Immune Response	neuroinflammatory response	1.66852	78.9474	15	19
Lipid_Metabolism	1065	0.973575	2.67945	1.70587	CALM1	added	FALSE	3	FALSE	regulation of cardiac conduction	Vasculature	cardiac conduction	0.56338	31.5789	6	19
Apoptosis	519	2.28226	2.67183	0.389573	MYD88	input	TRUE	1	TRUE	positive regulation of interleukin-6 production	Immune Response	cytokine production	4.81696	25	25	100
Structural_Stabilization	1566	1.54797	2.67105	1.12308	CAPZA2	added	TRUE	3	TRUE	actin cytoskeleton	Structural Stabilization	actin filament organization	7.02427	42.3077	110	260
Endolysosome	972	0.162171	2.65935	2.49718	NCKAP1L	input	FALSE	1	FALSE	membrane raft	Lipid Metabolism	none	5.65844	27.2277	55	202
Structural_Stabilization	1566	0.104221	2.64905	2.54483	PRKACA	added	TRUE	3	FALSE	myelin sheath	Myelination	none	0.574713	32.1429	9	28
Structural_Stabilization	1566	0	2.64117	2.64117	SLC4A7	added	FALSE	3	FALSE	regulation of cardiac muscle contraction by calcium ion signaling	Vasculature	cardiac conduction	0.383142	75	6	8
Vasculature	547	0.221258	2.63179	2.41053	ABCB1	added	TRUE	6	FALSE	negative regulation of miRNA transcription	Epigenetic	DNA-binding transcription factor binding	1.27971	25.9259	7	27
Endolysosome	972	1.2032	2.6287	1.42549	CAMK2A	input	TRUE	1	FALSE	neurotransmitter receptor localization to postsynaptic specialization membrane	Synapse	dendritic transport	0.617284	35.2941	6	17
Lipid_Metabolism	1065	4.22028	2.62046	-1.59983	CDC42	added	FALSE	3	TRUE	regulation of actin cytoskeleton organization	Structural Stabilization	actin filament organization	2.62911	33.7349	28	83
Lipid_Metabolism	1065	0	2.61404	2.61404	DNM1	added	FALSE	3	FALSE	clathrin-coated endocytic vesicle	Endolysosome	clathrin-coated vesicle	0.938967	40	10	25
Structural_Stabilization	1566	0.650523	2.6063	1.95578	CLTC	input	TRUE	1	FALSE	clathrin adaptor activity	Endolysosome	clathrin-coated vesicle	0.383142	33.3333	6	18
Endolysosome	972	0.133286	2.59949	2.4662	GRB2	input	TRUE	1	FALSE	mast cell degranulation	Immune Response	activation of innate immune response	0.823045	32	8	25
Proteostasis	1199	0.486242	2.59889	2.11265	STUB1	input	TRUE	1	FALSE	aggresome	Proteostasis	none	0.834028	28.5714	10	35
Endolysosome	972	0	2.58633	2.58633	CDK2	added	TRUE	3	FALSE	DNA damage response, signal transduction by p53 class mediator resulting in cell cycle arrest	Cell Cycle	none	0.514403	25	5	20
Endolysosome	972	0	2.58633	2.58633	CDK2	added	TRUE	3	FALSE	DNA damage response, signal transduction by p53 class mediator resulting in cell cycle arrest	DNA Repair	none	0.514403	25	5	20
Immune_Response	899	0.817394	2.5819	1.76451	ABCC1	added	TRUE	3	FALSE	intrinsic apoptotic signaling pathway in response to DNA damage by p53 class mediator	Apoptosis	intrinsic apoptotic signaling pathway	1.22358	34.375	11	32
Immune_Response	899	0.817394	2.5819	1.76451	ABCC1	added	TRUE	3	FALSE	intrinsic apoptotic signaling pathway in response to DNA damage by p53 class mediator	DNA Repair	DNA damage response	1.22358	34.375	11	32
Structural_Stabilization	1566	5.50071	2.52634	-2.97437	RAB8A	added	FALSE	3	FALSE	microtubule cytoskeleton organization	Structural Stabilization	microtubule polymerization or depolymerization	2.87356	34.3511	45	131
Autophagy	539	3.27863	2.52493	-0.753703	BAX	added	FALSE	3	TRUE	extrinsic apoptotic signaling pathway in absence of ligand	Apoptosis	extrinsic apoptotic signaling pathway	2.04082	33.3333	11	33
Lipid_Metabolism	1065	0	2.51921	2.51921	LRRK2	input	TRUE	1	FALSE	amyloid fibril formation	APP Metabolism	none	0.84507	33.3333	9	27
Proteostasis	1199	0	2.50332	2.50332	DLG4	input	TRUE	1	FALSE	regulation of neuronal synaptic plasticity	Synapse	learning or memory	0.500417	26.087	6	23
Immune_Response	899	0.240165	2.50307	2.2629	NAMPT	added	TRUE	3	FALSE	positive regulation of DNA-binding transcription factor activity	Epigenetic	DNA-binding transcription factor binding	3.00334	27	27	100
Immune_Response	899	0	2.50262	2.50262	HLA-DRA	input	TRUE	1	TRUE	ER to Golgi transport vesicle membrane	Proteostasis	vesicle-mediated transport to the plasma membrane	1.77976	28.5714	16	56
Mitochondrial_Metabolism	1146	0	2.4957	2.4957	CAMK2A	input	TRUE	1	FALSE	regulation of ryanodine-sensitive calcium-release channel activity	Synapse	none	0.61082	41.1765	7	17
Lipid_Metabolism	1065	0	2.49519	2.49519	PLCG1	input	TRUE	1	FALSE	scaffold protein binding	Structural Stabilization	none	2.06573	32.3529	22	68
Structural_Stabilization	1566	1.21077	2.48708	1.27631	CTNND1	input	TRUE	1	FALSE	postsynapse	Synapse	postsynapse organization	2.68199	31.5789	42	133
Immune_Response	899	0	2.48179	2.48179	GRB2	added	TRUE	3	FALSE	leukocyte migration	Immune Response	leukocyte chemotaxis	1.44605	54.1667	13	24
Apoptosis	519	1.70759	2.48035	0.772759	TRAF6	input	TRUE	1	TRUE	positive regulation of interleukin-12 production	Immune Response	cytokine production	2.50482	29.5455	13	44
Structural_Stabilization	1566	0	2.4757	2.4757	CDH1	input	TRUE	1	FALSE	postsynaptic density, intracellular component	Synapse	postsynapse organization	0.319285	35.7143	5	14
Endolysosome	972	1.07686	2.47404	1.39718	CDH1	added	TRUE	3	FALSE	cell cortex	Structural Stabilization	none	4.32099	26.5823	42	158
Structural_Stabilization	1566	0	2.47105	2.47105	RHOC	input	TRUE	1	FALSE	negative regulation of cell-substrate adhesion	Structural Stabilization	cell-substrate adhesion	0.574713	60	9	15
Cell_Cycle	664	0.380269	2.46456	2.08429	ACSS2	input	FALSE	1	FALSE	long-chain fatty-acyl-CoA metabolic process	Lipid Metabolism	fatty acid metabolic process	0.903614	85.7143	6	7
Apoptosis	519	1.8323	2.46058	0.628276	IKBKB	input	TRUE	1	FALSE	positive regulation of interleukin-8 production	Immune Response	cytokine production	3.85356	30.7692	20	65
Structural_Stabilization	1566	0	2.44505	2.44505	MYC	added	FALSE	3	FALSE	DNA damage response, signal transduction by p53 class mediator resulting in cell cycle arrest	Cell Cycle	none	0.510856	40	8	20
Structural_Stabilization	1566	0	2.44505	2.44505	MYC	added	FALSE	3	FALSE	DNA damage response, signal transduction by p53 class mediator resulting in cell cycle arrest	DNA Repair	none	0.510856	40	8	20
Apoptosis	519	0.743351	2.43822	1.69487	GCLM	input	TRUE	1	TRUE	negative regulation of extrinsic apoptotic signaling pathway	Apoptosis	extrinsic apoptotic signaling pathway	2.50482	35.1351	13	37
Proteostasis	1199	0.173557	2.43357	2.26001	HSPA1B	input	TRUE	1	FALSE	misfolded protein binding	Proteostasis	none	0.834028	52.6316	10	19
Immune_Response	899	0	2.43077	2.43077	HLA-DRA	input	TRUE	1	TRUE	lumenal side of endoplasmic reticulum membrane	Proteostasis	endoplasmic reticulum	1.77976	55.1724	16	29
Endolysosome	972	1.11636	2.42658	1.31022	CPLX1	input	TRUE	1	FALSE	synaptic vesicle membrane	Synapse	synaptic vesicle cycle	6.27572	51.2605	61	119
Endolysosome	972	2.93952	2.42605	-0.513473	CLTC	input	TRUE	1	FALSE	endocytosis	Endolysosome	none	8.33333	42.8571	81	189
Mitochondrial_Metabolism	1146	0	2.42172	2.42172	MMP2	added	TRUE	3	FALSE	reactive oxygen species metabolic process	Oxidative Stress	reactive oxygen species metabolic process	1.22164	35.8974	14	39
Endolysosome	972	0	2.41909	2.41909	DNAJC6	input	TRUE	1	FALSE	clathrin coat of trans-Golgi network vesicle	Proteostasis	none	0.617284	85.7143	6	7
Endolysosome	972	0	2.41148	2.41148	RAB3A	input	TRUE	1	FALSE	presynaptic active zone membrane	Synapse	presynapse organization	0.823045	25.8065	8	31
Proteostasis	1199	0.440119	2.41078	1.97066	VAMP3	input	TRUE	1	TRUE	SNARE complex assembly	Synapse	none	0.834028	83.3333	10	12
Myelination	518	0.293915	2.4098	2.11589	PTK2	added	FALSE	3	FALSE	cellular response to amyloid-beta	APP Metabolism	amyloid-beta formation	1.9305	26.3158	10	38
Lipid_Metabolism	1065	0	2.40646	2.40646	VCP	input	TRUE	1	FALSE	mitophagy	Autophagy	mitophagy	0.84507	45	9	20
Lipid_Metabolism	1065	0	2.40646	2.40646	VCP	input	TRUE	1	FALSE	mitophagy	Mitochondrial Metabolism	none	0.84507	45	9	20
Synapse	1770	0	2.40396	2.40396	VCP	input	TRUE	1	FALSE	mitophagy	Autophagy	mitophagy	0.338983	30	6	20
Synapse	1770	0	2.40396	2.40396	VCP	input	TRUE	1	FALSE	mitophagy	Mitochondrial Metabolism	none	0.338983	30	6	20
Proteostasis	1199	2.06533	2.40056	0.335227	UBC	added	TRUE	3	FALSE	non-canonical NF-kappaB signal transduction	Apoptosis	canonical NF-kappaB signal transduction	0.667223	29.6296	8	27
Lipid_Metabolism	1065	0.576982	2.39132	1.81433	VCAM1	added	TRUE	3	FALSE	receptor internalization	Endolysosome	receptor internalization	2.06573	44	22	50
Immune_Response	899	1.87147	2.38565	0.514175	CLTC	input	FALSE	1	FALSE	clathrin-coated pit	Endolysosome	clathrin-coated vesicle	1.77976	25.8065	16	62
Immune_Response	899	1.79148	2.37731	0.585827	CXCL8	added	TRUE	3	FALSE	positive regulation of vascular endothelial growth factor production	Vasculature	vascular endothelial growth factor receptor signaling pathway	1.11235	33.3333	10	30
Endolysosome	972	0	2.36618	2.36618	HLA-DRA	input	TRUE	1	TRUE	peptide antigen assembly with MHC class II protein complex	Immune Response	none	0.823045	50	8	16
Structural_Stabilization	1566	0	2.35578	2.35578	CTNNA1	input	TRUE	1	FALSE	fascia adherens	Structural Stabilization	none	0.446999	87.5	7	8
Endolysosome	972	0	2.34649	2.34649	IKBKG	added	FALSE	3	FALSE	toll-like receptor 3 signaling pathway	Immune Response	phagocytosis	0.823045	61.5385	8	13
Endolysosome	972	0	2.34649	2.34649	IKBKG	added	FALSE	3	FALSE	toll-like receptor 3 signaling pathway	Immune Response	neuroinflammatory response	0.823045	61.5385	8	13
Endolysosome	972	0	2.34286	2.34286	HLA-DRA	input	TRUE	1	TRUE	lumenal side of endoplasmic reticulum membrane	Proteostasis	endoplasmic reticulum	1.64609	55.1724	16	29
Immune_Response	899	0.174393	2.34091	2.16652	CALM1	added	TRUE	3	FALSE	regulation of long-term neuronal synaptic plasticity	Synapse	learning or memory	0.889878	50	8	16
Mitochondrial_Metabolism	1146	2.76942	2.33447	-0.434952	ALDH3A2	added	FALSE	3	FALSE	4 iron, 4 sulfur cluster binding	Metal Binding and Homeostasis	metal ion binding	1.48342	37.7778	17	45
Synapse	1770	0	2.32105	2.32105	CTNNB1	input	TRUE	1	FALSE	positive regulation of mitotic cell cycle	Cell Cycle	cell cycle phase transition	0.621469	33.3333	11	33
Synapse	1770	0	2.32105	2.32105	CTNNB1	input	TRUE	1	FALSE	positive regulation of mitotic cell cycle	Cell Cycle	DNA replication	0.621469	33.3333	11	33
Proteostasis	1199	0	2.31926	2.31926	SYT1	input	TRUE	1	TRUE	syntaxin binding	Synapse	none	1.75146	38.8889	21	54
Autophagy	539	1.99935	2.316	0.31665	PIK3C3	input	TRUE	1	TRUE	phosphatidylinositol-3-phosphate biosynthetic process	Lipid Metabolism	fatty acid biosynthetic process	1.66976	40.9091	9	22
Autophagy	539	1.71095	2.31194	0.600985	MAP1LC3A	added	TRUE	3	FALSE	autophagy	Autophagy	none	8.53432	30.2632	46	152
Apoptosis	519	1.28251	2.30665	1.02414	CHUK	input	TRUE	1	FALSE	positive regulation of non-canonical NF-kappaB signal transduction	Apoptosis	canonical NF-kappaB signal transduction	3.85356	28.9855	20	69
Structural_Stabilization	1566	0	2.3013	2.3013	CDC42	input	TRUE	1	FALSE	engulfment of apoptotic cell	Autophagy	none	0.319285	45.4545	5	11
Structural_Stabilization	1566	0	2.3013	2.3013	CDC42	input	TRUE	1	FALSE	engulfment of apoptotic cell	Endolysosome	none	0.319285	45.4545	5	11
Structural_Stabilization	1566	0	2.3013	2.3013	CDC42	input	TRUE	1	FALSE	engulfment of apoptotic cell	Immune Response	phagocytosis	0.319285	45.4545	5	11
Autophagy	539	1.11704	2.301	1.18397	ICAM1	added	FALSE	3	FALSE	positive regulation of superoxide anion generation	Oxidative Stress	reactive oxygen species metabolic process	1.85529	58.8235	10	17
APP_Metabolism	210	1.08779	2.28574	1.19794	NCOA1	added	FALSE	3	FALSE	synaptic membrane	Synapse	none	4.7619	25	10	40
Lipid_Metabolism	1065	0.115447	2.28122	2.16577	CDC42	added	FALSE	3	TRUE	positive regulation of stress fiber assembly	Structural Stabilization	actin filament organization	1.31455	26.9231	14	52
Structural_Stabilization	1566	0	2.27196	2.27196	RHOC	input	TRUE	1	FALSE	regulation of microtubule cytoskeleton organization	Structural Stabilization	microtubule polymerization or depolymerization	1.02171	47.0588	16	34
Structural_Stabilization	1566	0	2.26459	2.26459	HSD17B12	input	TRUE	1	FALSE	receptor catabolic process	Synapse	none	0.446999	53.8462	7	13
Structural_Stabilization	1566	0	2.2624	2.2624	HSPA1B	input	TRUE	1	FALSE	negative regulation of endoplasmic reticulum stress-induced intrinsic apoptotic signaling pathway	Apoptosis	intrinsic apoptotic signaling pathway	0.383142	31.5789	6	19
Structural_Stabilization	1566	0	2.2624	2.2624	HSPA1B	input	TRUE	1	FALSE	negative regulation of endoplasmic reticulum stress-induced intrinsic apoptotic signaling pathway	Proteostasis	response to endoplasmic reticulum stress	0.383142	31.5789	6	19
Lipid_Metabolism	1065	0	2.26112	2.26112	LRRK2	input	TRUE	1	FALSE	microglial cell activation	Immune Response	activation of innate immune response	0.938967	37.037	10	27
Structural_Stabilization	1566	0	2.26087	2.26087	RHOC	input	TRUE	1	FALSE	regulation of focal adhesion assembly	Structural Stabilization	cell-substrate adhesion	0.957854	62.5	15	24
Vasculature	547	1.89558	2.25865	0.363072	RAC1	input	TRUE	1	TRUE	substrate adhesion-dependent cell spreading	Structural Stabilization	cell-substrate adhesion	2.3766	27.6596	13	47
Synapse	1770	0.0616892	2.24897	2.18728	PACSIN2	input	TRUE	1	TRUE	negative regulation of endocytosis	Endolysosome	none	0.39548	46.6667	7	15
Endolysosome	972	5.62715	2.24052	-3.38662	STX1A	input	TRUE	1	FALSE	syntaxin binding	Synapse	none	2.57202	46.2963	25	54
Immune_Response	899	2.96382	2.23951	-0.724316	TGOLN2	added	FALSE	3	FALSE	receptor internalization	Endolysosome	receptor internalization	2.5584	46	23	50
Immune_Response	899	0.00839892	2.23722	2.22882	GCLM	input	TRUE	1	TRUE	negative regulation of extrinsic apoptotic signaling pathway	Apoptosis	extrinsic apoptotic signaling pathway	1.55729	37.8378	14	37
Structural_Stabilization	1566	1.07255	2.23682	1.16427	BDNF	input	FALSE	1	FALSE	dendritic spine	Synapse	postsynapse organization	4.21456	43.1373	66	153
Structural_Stabilization	1566	0	2.22402	2.22402	SRC	added	TRUE	3	FALSE	regulation of cell adhesion mediated by integrin	Structural Stabilization	cell-substrate adhesion	0.63857	76.9231	10	13
Proteostasis	1199	4.94876	2.21241	-2.73635	CLTC	input	TRUE	1	FALSE	clathrin binding	Endolysosome	clathrin-coated vesicle	1.25104	33.3333	15	45
Proteostasis	1199	4.94876	2.21241	-2.73635	CLTC	input	TRUE	1	FALSE	clathrin binding	Synapse	none	1.25104	33.3333	15	45
Structural_Stabilization	1566	8.77206	2.20875	-6.56331	ITGB1	input	TRUE	1	TRUE	integrin complex	Structural Stabilization	none	1.14943	64.2857	18	28
Mitochondrial_Metabolism	1146	0	2.19943	2.19943	SLC8A1	input	FALSE	1	FALSE	negative regulation of ryanodine-sensitive calcium-release channel activity	Synapse	none	0.69808	72.7273	8	11
Immune_Response	899	1.8346	2.19351	0.35891	TRAF6	input	TRUE	1	TRUE	positive regulation of interleukin-12 production	Immune Response	cytokine production	2.00222	40.9091	18	44
Endolysosome	972	2.7682	2.19203	-0.576168	B2M	input	TRUE	1	TRUE	recycling endosome membrane	Endolysosome	recycling endosome	3.60082	32.1101	35	109
Immune_Response	899	0.161406	2.18912	2.02771	HLA-DRA	input	TRUE	1	TRUE	positive regulation of T cell activation	Immune Response	adaptive immune response	2.00222	54.5455	18	33
Metal_Binding_and_Homeostasis	364	0.709305	2.18402	1.47471	ALDH3A2	added	FALSE	5	FALSE	NADH dehydrogenase activity	Mitochondrial Metabolism	electron transport chain	1.37363	45.4545	5	11
Proteostasis	1199	1.20214	2.17699	0.974857	ARFGAP1	added	TRUE	3	FALSE	intra-Golgi vesicle-mediated transport	Proteostasis	vesicle-mediated transport to the plasma membrane	1.50125	56.25	18	32
Proteostasis	1199	0.440121	2.176	1.73588	CHML	added	FALSE	3	FALSE	Golgi organization	Proteostasis	Golgi organization	3.25271	36.4486	39	107
Structural_Stabilization	1566	0.297558	2.17506	1.87751	CDC42	input	TRUE	1	TRUE	positive regulation of substrate adhesion-dependent cell spreading	Structural Stabilization	cell-substrate adhesion	1.53257	57.1429	24	42
Endolysosome	972	1.38755	2.17043	0.782879	PNP	added	FALSE	3	FALSE	proton-transporting V-type ATPase complex	Endolysosome	none	0.720165	53.8462	7	13
Endolysosome	972	5.58185	2.17043	-3.41142	TRAF6	added	TRUE	3	FALSE	positive regulation of tumor necrosis factor production	Immune Response	cytokine production	2.77778	26.4706	27	102
Apoptosis	519	5.51551	2.1641	-3.35141	BAX	input	TRUE	1	TRUE	intrinsic apoptotic signaling pathway in response to DNA damage	Apoptosis	intrinsic apoptotic signaling pathway	3.66089	41.3043	19	46
Apoptosis	519	5.51551	2.1641	-3.35141	BAX	input	TRUE	1	TRUE	intrinsic apoptotic signaling pathway in response to DNA damage	DNA Repair	DNA damage response	3.66089	41.3043	19	46
Mitochondrial_Metabolism	1146	0	2.16319	2.16319	SDHC	input	TRUE	1	FALSE	respiratory electron transport chain	Mitochondrial Metabolism	electron transport chain	0.8726	50	10	20
Lipid_Metabolism	1065	0.0745687	2.15132	2.07675	GNB5	added	FALSE	3	FALSE	positive regulation of tumor necrosis factor production	Immune Response	cytokine production	2.723	28.4314	29	102
Lipid_Metabolism	1065	4.41475	2.15132	-2.26343	DAB2	input	TRUE	1	FALSE	clathrin binding	Endolysosome	clathrin-coated vesicle	1.50235	35.5556	16	45
Lipid_Metabolism	1065	4.41475	2.15132	-2.26343	DAB2	input	TRUE	1	FALSE	clathrin binding	Synapse	none	1.50235	35.5556	16	45
Apoptosis	519	1.70785	2.14937	0.441521	HRAS	added	TRUE	3	FALSE	Fc-gamma receptor signaling pathway involved in phagocytosis	Autophagy	phagocytosis	1.54143	38.0952	8	21
Apoptosis	519	1.70785	2.14937	0.441521	HRAS	added	TRUE	3	FALSE	Fc-gamma receptor signaling pathway involved in phagocytosis	Immune Response	phagocytosis	1.54143	38.0952	8	21
Oxidative_Stress	505	1.39603	2.13306	0.73703	DLD	input	FALSE	1	TRUE	mitochondrial pyruvate dehydrogenase complex	Mitochondrial Metabolism	tricarboxylic acid cycle	1.18812	75	6	8
Structural_Stabilization	1566	0	2.13055	2.13055	KRAS	input	TRUE	1	FALSE	modulation of chemical synaptic transmission	Synapse	trans-synaptic signaling	1.59642	30.8642	25	81
Proteostasis	1199	0.291037	2.11707	1.82603	SNAP25	input	TRUE	1	FALSE	regulation of exocytosis	Endolysosome	exocytic vesicle	1.08424	41.9355	13	31
Structural_Stabilization	1566	2.19205	2.11675	-0.0752949	ITGB1	input	TRUE	1	TRUE	cell-substrate adhesion	Structural Stabilization	cell-substrate adhesion	1.02171	76.1905	16	21
Structural_Stabilization	1566	0.212116	2.10188	1.88976	RUVBL1	input	TRUE	1	TRUE	regulation of chromosome organization	Epigenetic	histone modification	0.319285	27.7778	5	18
Structural_Stabilization	1566	0.104677	2.09668	1.99201	FLOT1	added	TRUE	3	FALSE	MHC class II protein complex binding	Immune Response	none	0.702427	40.7407	11	27
Structural_Stabilization	1566	0	2.09623	2.09623	PRKACA	added	TRUE	3	FALSE	positive regulation of cyclin-dependent protein serine/threonine kinase activity	Cell Cycle	none	0.446999	43.75	7	16
Structural_Stabilization	1566	0.831961	2.08667	1.25471	ITGB1	input	TRUE	1	FALSE	cell-substrate junction assembly	Structural Stabilization	cell-substrate adhesion	0.319285	100	5	5
Lipid_Metabolism	1065	0	2.08418	2.08418	SLC4A7	added	TRUE	4	FALSE	cell communication by electrical coupling involved in cardiac conduction	Vasculature	cardiac conduction	0.56338	46.1538	6	13
Structural_Stabilization	1566	0.940919	2.08262	1.1417	TP53	added	TRUE	3	FALSE	regulation of autophagy	Autophagy	macroautophagy	1.14943	25.7143	18	70
Immune_Response	899	0.819256	2.07973	1.26047	PTK2	input	TRUE	1	FALSE	macrophage differentiation	Immune Response	activation of innate immune response	1.33482	36.3636	12	33
Oxidative_Stress	505	0.38597	2.07832	1.69235	PRKCD	input	TRUE	1	FALSE	stimulatory C-type lectin receptor signaling pathway	Immune Response	none	1.38614	33.3333	7	21
Immune_Response	899	0	2.07644	2.07644	CTNNB1	input	TRUE	1	FALSE	learning or memory	Synapse	learning or memory	2.33593	31.8182	21	66
Structural_Stabilization	1566	0.472229	2.06945	1.59722	JUP	input	TRUE	1	FALSE	cell-cell adhesion mediated by cadherin	Structural Stabilization	cell-cell junction organization	0.702427	39.2857	11	28
Proteostasis	1199	0	2.05649	2.05649	HSPA1A	input	TRUE	1	TRUE	positive regulation of tumor necrosis factor-mediated signaling pathway	Immune Response	neuroinflammatory response	0.667223	61.5385	8	13
Autophagy	539	1.13164	2.04215	0.910504	MAP1LC3A	added	TRUE	3	TRUE	autophagy of mitochondrion	Autophagy	mitophagy	2.5974	32.5581	14	43
Autophagy	539	1.13164	2.04215	0.910504	MAP1LC3A	added	TRUE	3	TRUE	autophagy of mitochondrion	Mitochondrial Metabolism	autophagy of mitochondrion	2.5974	32.5581	14	43
Structural_Stabilization	1566	0	2.0411	2.0411	CDC42	input	TRUE	1	FALSE	cortical cytoskeleton organization	Structural Stabilization	none	0.319285	83.3333	5	6
Myelination	518	0	2.03334	2.03334	SLC4A7	added	FALSE	3	FALSE	regulation of the force of heart contraction	Vasculature	cardiac conduction	0.965251	29.4118	5	17
Proteostasis	1199	0	2.0173	2.0173	VCP	input	TRUE	1	FALSE	mitophagy	Autophagy	mitophagy	0.500417	30	6	20
Proteostasis	1199	0	2.0173	2.0173	VCP	input	TRUE	1	FALSE	mitophagy	Mitochondrial Metabolism	none	0.500417	30	6	20
Immune_Response	899	0.308904	2.01534	1.70644	SOCS3	input	TRUE	1	FALSE	regulation of cell adhesion	Structural Stabilization	none	1.77976	27.1186	16	59
Structural_Stabilization	1566	1.25937	2.01188	0.752513	CDK5	input	TRUE	1	TRUE	presynapse	Synapse	none	3.00128	29.375	47	160
Endolysosome	972	0.0467482	2.00574	1.95899	TP53	added	FALSE	3	FALSE	amyloid fibril formation	APP Metabolism	none	1.02881	37.037	10	27
Lipid_Metabolism	1065	0.43354	2.00553	1.57199	UNC13B	added	TRUE	3	FALSE	long-term synaptic potentiation	Synapse	learning or memory	1.31455	28.5714	14	49
Endolysosome	972	4.52401	2.0037	-2.52031	TRAF6	added	TRUE	3	FALSE	positive regulation of interleukin-8 production	Immune Response	cytokine production	1.74897	26.1538	17	65
Proteostasis	1199	0	1.9831	1.9831	CREBBP	added	TRUE	4	FALSE	intrinsic apoptotic signaling pathway in response to DNA damage by p53 class mediator	Apoptosis	intrinsic apoptotic signaling pathway	0.667223	25	8	32
Proteostasis	1199	0	1.9831	1.9831	CREBBP	added	TRUE	4	FALSE	intrinsic apoptotic signaling pathway in response to DNA damage by p53 class mediator	DNA Repair	DNA damage response	0.667223	25	8	32
Structural_Stabilization	1566	0	1.98308	1.98308	HDAC1	added	FALSE	3	FALSE	histone acetylation	Epigenetic	histone modification	0.319285	38.4615	5	13
Endolysosome	972	2.11016	1.98108	-0.129076	TRAF6	added	TRUE	3	TRUE	positive regulation of interleukin-12 production	Immune Response	cytokine production	1.13169	25	11	44
Structural_Stabilization	1566	0	1.97755	1.97755	GRIN2B	added	TRUE	3	FALSE	juxtaparanode region of axon	Synapse	none	0.319285	41.6667	5	12
Autophagy	539	0.254607	1.97705	1.72245	PRKCD	input	TRUE	1	FALSE	leukocyte migration	Immune Response	leukocyte chemotaxis	1.48423	33.3333	8	24
Autophagy	539	1.40817	1.97705	0.568881	ULK1	added	TRUE	3	TRUE	phagophore assembly site	Autophagy	none	1.66976	29.0323	9	31
Endolysosome	972	0.927557	1.96435	1.0368	STX1A	input	TRUE	1	FALSE	regulation of exocytosis	Endolysosome	exocytic vesicle	1.64609	51.6129	16	31
Endolysosome	972	0.997348	1.95898	0.961627	ATP5PF	input	FALSE	1	FALSE	ATP biosynthetic process	Mitochondrial Metabolism	none	0.514403	29.4118	5	17
Synapse	1770	0.10394	1.95644	1.8525	DTNBP1	input	TRUE	1	FALSE	synaptic vesicle coating	Endolysosome	none	0.282486	100	5	5
Synapse	1770	0.10394	1.95644	1.8525	DTNBP1	input	TRUE	1	FALSE	synaptic vesicle coating	Synapse	none	0.282486	100	5	5
Synapse	1770	0	1.95555	1.95555	SELENBP1	added	FALSE	3	FALSE	positive regulation of amyloid fibril formation	APP Metabolism	none	0.282486	100	5	5
Oxidative_Stress	505	0.543421	1.95263	1.40921	VDAC1	input	TRUE	1	FALSE	regulation of mitochondrial membrane potential	Mitochondrial Metabolism	mitochondrial membrane organization	1.58416	25	8	32
Structural_Stabilization	1566	1.29227	1.94976	0.657489	LPL	added	FALSE	3	FALSE	collagen-containing extracellular matrix	Structural Stabilization	extracellular matrix organization	7.02427	28.8714	110	381
Apoptosis	519	1.68871	1.94672	0.258012	NFKB1	added	TRUE	3	FALSE	NF-kappaB binding	Apoptosis	none	1.92678	33.3333	10	30
Synapse	1770	5.88661	1.94618	-3.94043	TYK2	input	FALSE	1	FALSE	cytokine receptor activity	Immune Response	none	0.734463	27.6596	13	47
Lipid_Metabolism	1065	0	1.94575	1.94575	CDC42	added	FALSE	3	FALSE	positive regulation of microtubule polymerization	Structural Stabilization	microtubule polymerization or depolymerization	0.657277	26.9231	7	26
Proteostasis	1199	0	1.94445	1.94445	DTNBP1	input	TRUE	1	FALSE	endosome to melanosome transport	Endolysosome	endosomal transport	0.58382	70	7	10
Endolysosome	972	0	1.94003	1.94003	CP	added	TRUE	1	FALSE	astrocyte activation	Immune Response	activation of innate immune response	0.617284	37.5	6	16
Structural_Stabilization	1566	0	1.92689	1.92689	CDC42	input	TRUE	1	FALSE	motor neuron axon guidance	Synapse	none	0.446999	35	7	20
Oxidative_Stress	505	0.437723	1.92022	1.4825	ALDH3A2	added	FALSE	3	FALSE	mitochondrial ATP synthesis coupled electron transport	Mitochondrial Metabolism	electron transport chain	1.18812	60	6	10
Structural_Stabilization	1566	0	1.91904	1.91904	SLC4A7	added	FALSE	3	FALSE	regulation of cardiac conduction	Vasculature	cardiac conduction	0.319285	26.3158	5	19
Lipid_Metabolism	1065	0.20398	1.91792	1.71394	CTNNB1	input	TRUE	1	FALSE	cellular response to amyloid-beta	APP Metabolism	amyloid-beta formation	1.22066	34.2105	13	38
Structural_Stabilization	1566	2.37386	1.91405	-0.459807	AURKA	added	TRUE	3	FALSE	microtubule organizing center	Structural Stabilization	microtubule polymerization or depolymerization	2.55428	28.777	40	139
Structural_Stabilization	1566	0	1.91087	1.91087	SLC4A7	added	FALSE	3	FALSE	visual learning	Synapse	learning or memory	0.766284	25	12	48
Cell_Cycle	664	0.461582	1.90555	1.44397	ALDH3A2	added	FALSE	3	FALSE	mitochondrial ATP synthesis coupled electron transport	Mitochondrial Metabolism	electron transport chain	0.903614	60	6	10
Structural_Stabilization	1566	5.68271	1.89313	-3.78958	PDGFRB	input	TRUE	1	FALSE	positive regulation of actin filament polymerization	Structural Stabilization	actin filament organization	1.53257	48	24	50
Structural_Stabilization	1566	0	1.89296	1.89296	HSD17B12	input	TRUE	1	FALSE	positive regulation of collagen biosynthetic process	Structural Stabilization	none	0.510856	30.7692	8	26
Structural_Stabilization	1566	0	1.88435	1.88435	STIM1	added	TRUE	3	FALSE	positive regulation of mitotic cell cycle	Cell Cycle	cell cycle phase transition	0.63857	30.303	10	33
Structural_Stabilization	1566	0	1.88435	1.88435	STIM1	added	TRUE	3	FALSE	positive regulation of mitotic cell cycle	Cell Cycle	DNA replication	0.63857	30.303	10	33
Immune_Response	899	0.857308	1.87982	1.02251	PARP1	added	TRUE	3	FALSE	negative regulation of reactive oxygen species metabolic process	Oxidative Stress	reactive oxygen species metabolic process	0.889878	34.7826	8	23
Structural_Stabilization	1566	4.25549	1.87922	-2.37627	CDH1	input	TRUE	1	TRUE	cadherin binding	Structural Stabilization	none	12.0051	60.8414	188	309
Endolysosome	972	0	1.87703	1.87703	IKBKG	added	FALSE	3	FALSE	Fc-epsilon receptor signaling pathway	Immune Response	phagocytosis	1.02881	41.6667	10	24
Apoptosis	519	0.228661	1.87064	1.64197	CHUK	input	TRUE	1	FALSE	regulation of tumor necrosis factor-mediated signaling pathway	Immune Response	neuroinflammatory response	1.92678	52.6316	10	19
Autophagy	539	0.734378	1.86945	1.13507	PYGL	added	FALSE	3	FALSE	extrinsic component of synaptic vesicle membrane	Synapse	synaptic vesicle cycle	1.11317	54.5455	6	11
Endolysosome	972	0	1.86715	1.86715	RABGGTB	added	FALSE	3	FALSE	amyloid-beta clearance by transcytosis	APP Metabolism	amyloid-beta clearance	0.720165	100	7	7
Structural_Stabilization	1566	0.396036	1.85868	1.46264	CTNNA1	input	TRUE	1	FALSE	lateral plasma membrane	Lipid Metabolism	none	2.04342	42.6667	32	75
Immune_Response	899	0	1.85599	1.85599	HLA-DRA	input	TRUE	1	TRUE	antigen processing and presentation of peptide or polysaccharide antigen via MHC class II	Immune Response	adaptive immune response	0.889878	57.1429	8	14
Endolysosome	972	1.01944	1.85165	0.832202	VAMP3	input	TRUE	1	TRUE	SNARE complex assembly	Synapse	none	1.13169	91.6667	11	12
Structural_Stabilization	1566	1.5228	1.83902	0.316221	MAPK1	input	TRUE	1	FALSE	negative regulation of cysteine-type endopeptidase activity involved in apoptotic process	Apoptosis	regulation of cysteine-type endopeptidase activity involved in apoptotic process	0.766284	28.5714	12	42
Proteostasis	1199	0.777819	1.83869	1.06087	HSPA1A	input	TRUE	1	TRUE	protein folding chaperone	Proteostasis	none	1.41785	35.4167	17	48
Structural_Stabilization	1566	0.182493	1.83475	1.65225	MYC	added	FALSE	3	FALSE	oligodendrocyte differentiation	Myelination	oligodendrocyte development	0.893997	38.8889	14	36
Immune_Response	899	0.375625	1.83338	1.45775	PRKACA	added	TRUE	3	FALSE	cellular response to hydrogen peroxide	Oxidative Stress	response to oxidative stress	2.00222	29.0323	18	62
Synapse	1770	0.457417	1.8309	1.37349	CLTC	input	FALSE	1	FALSE	clathrin adaptor complex	Endolysosome	clathrin-coated vesicle	0.338983	60	6	10
Oxidative_Stress	505	0.543954	1.83083	1.28688	ALDH3A2	added	FALSE	3	FALSE	electron transport chain	Mitochondrial Metabolism	electron transport chain	3.56436	27.6923	18	65
Cell_Cycle	664	0	1.82866	1.82866	SQSTM1	added	FALSE	3	FALSE	negative regulation of reactive oxygen species metabolic process	Oxidative Stress	reactive oxygen species metabolic process	0.903614	26.087	6	23
Immune_Response	899	1.20225	1.82536	0.623106	PLD2	input	TRUE	1	FALSE	positive regulation of angiogenesis	Vasculature	angiogenesis	4.56062	28.8732	41	142
Immune_Response	899	2.63594	1.82165	-0.814293	TLR4	input	TRUE	1	TRUE	positive regulation of tumor necrosis factor production	Immune Response	cytokine production	4.78309	42.1569	43	102
Structural_Stabilization	1566	0	1.82148	1.82148	RHOC	input	TRUE	1	FALSE	endothelial cell migration	Vasculature	endothelial cell migration	0.766284	33.3333	12	36
Structural_Stabilization	1566	0	1.82006	1.82006	CDH1	input	TRUE	1	FALSE	presynaptic active zone cytoplasmic component	Synapse	presynapse organization	0.446999	70	7	10
Proteostasis	1199	0	1.81549	1.81549	HSPA1B	input	TRUE	1	FALSE	response to unfolded protein	Proteostasis	none	1.16764	25	14	56
Structural_Stabilization	1566	0	1.81481	1.81481	MYC	added	FALSE	3	FALSE	regulation of cytoskeleton organization	Structural Stabilization	none	0.83014	56.5217	13	23
Structural_Stabilization	1566	0.0818377	1.81106	1.72923	PTEN	added	TRUE	3	FALSE	phosphatidylinositol metabolic process	Lipid Metabolism	fatty acid metabolic process	0.383142	30	6	20
Structural_Stabilization	1566	0.0818377	1.81106	1.72923	PTEN	added	TRUE	3	FALSE	phosphatidylinositol metabolic process	Lipid Metabolism	phosphatidylinositol metabolic process	0.383142	30	6	20
Vasculature	547	0.200623	1.80607	1.60545	CALM1	added	TRUE	3	FALSE	regulation of long-term neuronal synaptic plasticity	Synapse	learning or memory	1.27971	43.75	7	16
Apoptosis	519	0	1.80007	1.80007	EGFR	added	TRUE	3	FALSE	regulation of long-term neuronal synaptic plasticity	Synapse	learning or memory	0.963391	31.25	5	16
Immune_Response	899	0	1.79487	1.79487	INPP5D	input	TRUE	1	FALSE	positive regulation of endothelial cell migration	Vasculature	endothelial cell migration	2.44716	36.0656	22	61
Structural_Stabilization	1566	5.55453	1.78837	-3.76616	ITGB1	input	TRUE	1	TRUE	cell adhesion	Structural Stabilization	none	10.4725	30.8851	164	531
Endolysosome	972	0	1.78601	1.78601	HLA-DRA	input	TRUE	1	TRUE	positive regulation of T cell activation	Immune Response	adaptive immune response	1.13169	33.3333	11	33
Vasculature	547	1.88105	1.78567	-0.0953732	PRKCB	input	TRUE	1	FALSE	positive regulation of superoxide anion generation	Oxidative Stress	reactive oxygen species metabolic process	1.46252	47.0588	8	17
Myelination	518	0	1.78141	1.78141	SLC4A7	added	FALSE	3	FALSE	cell communication by electrical coupling involved in cardiac conduction	Vasculature	cardiac conduction	0.965251	38.4615	5	13
Proteostasis	1199	0	1.77984	1.77984	SLC30A3	input	FALSE	1	FALSE	cellular response to steroid hormone stimulus	Lipid Metabolism	none	0.500417	37.5	6	16
Mitochondrial_Metabolism	1146	0.36451	1.77916	1.41465	CALM1	input	TRUE	1	FALSE	regulation of cardiac conduction	Vasculature	cardiac conduction	0.4363	26.3158	5	19
Mitochondrial_Metabolism	1146	0	1.76579	1.76579	ABCB1	added	FALSE	3	FALSE	intrinsic apoptotic signaling pathway in response to oxidative stress	Apoptosis	intrinsic apoptotic signaling pathway	0.52356	35.2941	6	17
Mitochondrial_Metabolism	1146	0	1.76579	1.76579	ABCB1	added	FALSE	3	FALSE	intrinsic apoptotic signaling pathway in response to oxidative stress	Apoptosis	regulation of oxidative stress-induced intrinsic apoptotic signaling pathway	0.52356	35.2941	6	17
Mitochondrial_Metabolism	1146	0	1.76579	1.76579	ABCB1	added	FALSE	3	FALSE	intrinsic apoptotic signaling pathway in response to oxidative stress	Oxidative Stress	intrinsic apoptotic signaling pathway in response to oxidative stress	0.52356	35.2941	6	17
Structural_Stabilization	1566	0	1.76256	1.76256	AKT1	added	TRUE	3	FALSE	positive regulation of cell-substrate adhesion	Structural Stabilization	cell-substrate adhesion	0.957854	41.6667	15	36
Myelination	518	0.528975	1.76235	1.23338	PTK2	added	FALSE	3	FALSE	response to hydrogen peroxide	Oxidative Stress	response to oxidative stress	1.73745	25.7143	9	35
Proteostasis	1199	0	1.75754	1.75754	MYC	added	TRUE	3	FALSE	intrinsic apoptotic signaling pathway in response to endoplasmic reticulum stress	Apoptosis	intrinsic apoptotic signaling pathway	1.00083	34.2857	12	35
Proteostasis	1199	0	1.75754	1.75754	MYC	added	TRUE	3	FALSE	intrinsic apoptotic signaling pathway in response to endoplasmic reticulum stress	Proteostasis	response to endoplasmic reticulum stress	1.00083	34.2857	12	35
Endolysosome	972	0.205874	1.75421	1.54834	SNAP25	input	TRUE	1	FALSE	calcium-ion regulated exocytosis	Synapse	none	1.23457	48	12	25
Oxidative_Stress	505	0	1.75399	1.75399	PRNP	input	TRUE	1	FALSE	release of cytochrome c from mitochondria	Apoptosis	apoptotic mitochondrial changes	1.18812	27.2727	6	22
Oxidative_Stress	505	0	1.75399	1.75399	PRNP	input	TRUE	1	FALSE	release of cytochrome c from mitochondria	Mitochondrial Metabolism	apoptotic mitochondrial changes	1.18812	27.2727	6	22
Mitochondrial_Metabolism	1146	2.08177	1.75291	-0.328857	EGFR	added	FALSE	3	FALSE	positive regulation of blood vessel endothelial cell migration	Vasculature	endothelial cell migration	0.8726	26.3158	10	38
Synapse	1770	0.922254	1.74885	0.826591	CLTC	input	FALSE	1	FALSE	recycling endosome	Endolysosome	recycling endosome	2.0904	28.4615	37	130
Synapse	1770	1.15529	1.74745	0.592164	EGFR	input	TRUE	1	FALSE	phagocytosis	Autophagy	phagocytosis	1.07345	28.3582	19	67
Synapse	1770	1.15529	1.74745	0.592164	EGFR	input	TRUE	1	FALSE	phagocytosis	Immune Response	phagocytosis	1.07345	28.3582	19	67
Endolysosome	972	0.170227	1.74729	1.57706	PRKN	input	TRUE	1	TRUE	mitophagy	Autophagy	mitophagy	0.514403	25	5	20
Endolysosome	972	0.170227	1.74729	1.57706	PRKN	input	TRUE	1	TRUE	mitophagy	Mitochondrial Metabolism	none	0.514403	25	5	20
Lipid_Metabolism	1065	0.13048	1.74235	1.61187	SLC2A1	input	TRUE	1	FALSE	negative regulation of reactive oxygen species metabolic process	Oxidative Stress	reactive oxygen species metabolic process	0.751174	34.7826	8	23
Lipid_Metabolism	1065	0.0771143	1.73905	1.66194	UNC13B	added	TRUE	3	TRUE	syntaxin-1 binding	Synapse	none	0.56338	31.5789	6	19
Synapse	1770	0	1.73761	1.73761	ABCC1	added	FALSE	3	FALSE	negative regulation of oxidative stress-induced intrinsic apoptotic signaling pathway	Apoptosis	intrinsic apoptotic signaling pathway	0.39548	43.75	7	16
Synapse	1770	0	1.73761	1.73761	ABCC1	added	FALSE	3	FALSE	negative regulation of oxidative stress-induced intrinsic apoptotic signaling pathway	Apoptosis	regulation of oxidative stress-induced intrinsic apoptotic signaling pathway	0.39548	43.75	7	16
Synapse	1770	0	1.73761	1.73761	ABCC1	added	FALSE	3	FALSE	negative regulation of oxidative stress-induced intrinsic apoptotic signaling pathway	Oxidative Stress	intrinsic apoptotic signaling pathway in response to oxidative stress	0.39548	43.75	7	16
Structural_Stabilization	1566	0	1.73643	1.73643	MT2A	added	FALSE	3	FALSE	positive regulation of microtubule nucleation	Structural Stabilization	microtubule polymerization or depolymerization	0.510856	100	8	8
Endolysosome	972	0	1.73445	1.73445	ITPR3	added	FALSE	5	FALSE	endoplasmic reticulum calcium ion homeostasis	Proteostasis	endoplasmic reticulum	0.514403	26.3158	5	19
Lipid_Metabolism	1065	0.490614	1.72568	1.23507	ACSS2	added	TRUE	3	FALSE	triglyceride biosynthetic process	Lipid Metabolism	fatty acid biosynthetic process	0.751174	42.1053	8	19
Lipid_Metabolism	1065	0.490614	1.72568	1.23507	ACSS2	added	TRUE	3	FALSE	triglyceride biosynthetic process	Lipid Metabolism	triglyceride metabolic process	0.751174	42.1053	8	19
Apoptosis	519	0.67055	1.72322	1.05268	SLC2A1	added	FALSE	3	FALSE	intrinsic apoptotic signaling pathway in response to DNA damage by p53 class mediator	Apoptosis	intrinsic apoptotic signaling pathway	2.11946	34.375	11	32
Apoptosis	519	0.67055	1.72322	1.05268	SLC2A1	added	FALSE	3	FALSE	intrinsic apoptotic signaling pathway in response to DNA damage by p53 class mediator	DNA Repair	DNA damage response	2.11946	34.375	11	32
Immune_Response	899	0	1.71394	1.71394	LRRK2	input	TRUE	1	FALSE	amyloid fibril formation	APP Metabolism	none	0.778643	25.9259	7	27
Proteostasis	1199	3.05721	1.71159	-1.34562	B2M	input	TRUE	1	TRUE	recycling endosome membrane	Endolysosome	recycling endosome	2.9191	32.1101	35	109
Structural_Stabilization	1566	0	1.70785	1.70785	CAMK2D	added	FALSE	3	FALSE	positive regulation of excitatory postsynaptic potential	Synapse	none	1.08557	54.8387	17	31
Lipid_Metabolism	1065	0.0954846	1.70563	1.61015	UNC13B	added	TRUE	3	FALSE	synaptic vesicle exocytosis	Synapse	synaptic vesicle cycle	0.56338	28.5714	6	21
Apoptosis	519	0.909589	1.70558	0.795989	MDM2	input	TRUE	1	TRUE	DNA damage response, signal transduction by p53 class mediator resulting in cell cycle arrest	Cell Cycle	none	2.11946	55	11	20
Apoptosis	519	0.909589	1.70558	0.795989	MDM2	input	TRUE	1	TRUE	DNA damage response, signal transduction by p53 class mediator resulting in cell cycle arrest	DNA Repair	none	2.11946	55	11	20
Structural_Stabilization	1566	0	1.70077	1.70077	RHOC	input	TRUE	1	FALSE	cytoplasmic microtubule organization	Structural Stabilization	microtubule polymerization or depolymerization	1.341	45.6522	21	46
Lipid_Metabolism	1065	0	1.69906	1.69906	AGT	input	TRUE	1	FALSE	negative regulation of cell-cell adhesion	Structural Stabilization	cell-cell junction organization	0.751174	53.3333	8	15
Myelination	518	0	1.69804	1.69804	GRB2	added	FALSE	3	FALSE	stimulatory C-type lectin receptor signaling pathway	Immune Response	none	1.73745	42.8571	9	21
Proteostasis	1199	0	1.69635	1.69635	AP2M1	added	FALSE	3	FALSE	clathrin coat of trans-Golgi network vesicle	Proteostasis	none	0.417014	71.4286	5	7
Structural_Stabilization	1566	12.6194	1.69546	-10.9239	TRIP10	input	TRUE	1	FALSE	actin filament organization	Structural Stabilization	actin filament organization	4.08685	46.7153	64	137
Oxidative_Stress	505	3.21902	1.68933	-1.52969	NFKB1	added	FALSE	3	FALSE	positive regulation of superoxide anion generation	Oxidative Stress	reactive oxygen species metabolic process	2.37624	70.5882	12	17
Immune_Response	899	1.82595	1.68537	-0.140579	IKBKG	added	TRUE	3	FALSE	positive regulation of extrinsic apoptotic signaling pathway	Apoptosis	extrinsic apoptotic signaling pathway	1.55729	45.1613	14	31
Mitochondrial_Metabolism	1146	1.65588	1.6842	0.0283143	BCL2L1	input	TRUE	1	FALSE	positive regulation of intrinsic apoptotic signaling pathway	Apoptosis	intrinsic apoptotic signaling pathway	0.8726	29.4118	10	34
Mitochondrial_Metabolism	1146	0.390041	1.66947	1.27943	CYCS	input	TRUE	1	FALSE	ubiquinol-cytochrome-c reductase activity	Mitochondrial Metabolism	none	0.4363	71.4286	5	7
Immune_Response	899	0.993392	1.66778	0.67439	AP2M1	added	FALSE	3	FALSE	receptor-mediated endocytosis	Endolysosome	receptor-mediated endocytosis	2.00222	26.087	18	69
Structural_Stabilization	1566	8.59139	1.66654	-6.92485	ITGB1	input	TRUE	1	TRUE	cell adhesion mediated by integrin	Structural Stabilization	cell-substrate adhesion	1.53257	61.5385	24	39
Structural_Stabilization	1566	0	1.6617	1.6617	HSPA1B	input	TRUE	1	FALSE	cellular response to unfolded protein	Proteostasis	none	0.319285	29.4118	5	17
Endolysosome	972	0	1.64858	1.64858	GDI2	added	TRUE	3	FALSE	Golgi vesicle transport	Proteostasis	Golgi organization	0.720165	41.1765	7	17
Endolysosome	972	0	1.64858	1.64858	GDI2	added	TRUE	3	FALSE	Golgi vesicle transport	Proteostasis	vesicle-mediated transport to the plasma membrane	0.720165	41.1765	7	17
Synapse	1770	0	1.64119	1.64119	HIP1R	input	TRUE	1	FALSE	amyloid-beta clearance by transcytosis	APP Metabolism	amyloid-beta clearance	0.338983	85.7143	6	7
Lipid_Metabolism	1065	0.279938	1.64085	1.36092	PTEN	added	TRUE	3	FALSE	phosphatidylinositol-3,4,5-trisphosphate 5-phosphatase activity	Lipid Metabolism	none	0.469484	71.4286	5	7
Mitochondrial_Metabolism	1146	1.39468	1.6406	0.245919	BCL2L1	input	TRUE	1	FALSE	positive regulation of release of cytochrome c from mitochondria	Mitochondrial Metabolism	none	1.22164	56	14	25
Structural_Stabilization	1566	0	1.63944	1.63944	GCLM	added	FALSE	3	FALSE	negative regulation of extrinsic apoptotic signaling pathway via death domain receptors	Apoptosis	extrinsic apoptotic signaling pathway	0.510856	28.5714	8	28
Lipid_Metabolism	1065	0.532144	1.62071	1.08857	NFKBIA	input	TRUE	1	TRUE	interleukin-1-mediated signaling pathway	Immune Response	neuroinflammatory response	0.751174	36.3636	8	22
Mitochondrial_Metabolism	1146	0	1.6203	1.6203	TP53	input	TRUE	1	FALSE	cellular response to amyloid-beta	APP Metabolism	amyloid-beta formation	0.95986	28.9474	11	38
Structural_Stabilization	1566	0	1.61166	1.61166	RHOC	input	TRUE	1	FALSE	stress fiber assembly	Structural Stabilization	actin filament organization	0.766284	63.1579	12	19
Proteostasis	1199	0.894229	1.60883	0.714602	COPS5	added	TRUE	3	FALSE	Cul4A-RING E3 ubiquitin ligase complex	Proteostasis	none	0.417014	38.4615	5	13
Lipid_Metabolism	1065	1.74668	1.60729	-0.139392	ITGB1	input	TRUE	1	TRUE	virus receptor activity	Immune Response	none	2.53521	34.1772	27	79
Synapse	1770	1.33612	1.57402	0.237904	TP53	added	FALSE	3	FALSE	regulation of autophagy	Autophagy	macroautophagy	1.01695	25.7143	18	70
Immune_Response	899	0.876382	1.56584	0.689459	ABCC1	added	TRUE	3	FALSE	intrinsic apoptotic signaling pathway in response to endoplasmic reticulum stress	Apoptosis	intrinsic apoptotic signaling pathway	1.11235	28.5714	10	35
Immune_Response	899	0.876382	1.56584	0.689459	ABCC1	added	TRUE	3	FALSE	intrinsic apoptotic signaling pathway in response to endoplasmic reticulum stress	Proteostasis	response to endoplasmic reticulum stress	1.11235	28.5714	10	35
Endolysosome	972	1.92743	1.56375	-0.363682	STX1A	input	TRUE	1	FALSE	presynaptic active zone	Synapse	presynapse organization	1.44033	33.3333	14	42
Mitochondrial_Metabolism	1146	0	1.55834	1.55834	PRKAG2	input	TRUE	1	FALSE	fatty acid homeostasis	Lipid Metabolism	none	0.4363	31.25	5	16
Endolysosome	972	0.305795	1.55456	1.24877	PNP	added	FALSE	3	FALSE	extrinsic component of synaptic vesicle membrane	Synapse	synaptic vesicle cycle	0.925926	81.8182	9	11
Structural_Stabilization	1566	0	1.54567	1.54567	HSP90AA1	added	TRUE	3	FALSE	cellular response to hydrogen peroxide	Oxidative Stress	response to oxidative stress	1.08557	27.4194	17	62
Endolysosome	972	4.65649	1.5409	-3.11559	BECN1	input	TRUE	1	TRUE	macroautophagy	Autophagy	macroautophagy	2.26337	30.9859	22	71
Synapse	1770	0	1.5381	1.5381	EP300	input	TRUE	1	FALSE	osteoclast differentiation	Immune Response	none	0.960452	37.7778	17	45
Mitochondrial_Metabolism	1146	1.37483	1.5331	0.15827	LDHA	input	TRUE	1	TRUE	pyruvate metabolic process	Mitochondrial Metabolism	tricarboxylic acid cycle	0.69808	66.6667	8	12
Structural_Stabilization	1566	0	1.52557	1.52557	HSD17B12	input	TRUE	1	FALSE	positive regulation of endothelial cell apoptotic process	Apoptosis	none	0.319285	26.3158	5	19
Lipid_Metabolism	1065	1.31635	1.52394	0.207595	IKBKB	input	TRUE	1	FALSE	toll-like receptor 4 signaling pathway	Immune Response	phagocytosis	0.84507	36	9	25
Lipid_Metabolism	1065	1.31635	1.52394	0.207595	IKBKB	input	TRUE	1	FALSE	toll-like receptor 4 signaling pathway	Immune Response	neuroinflammatory response	0.84507	36	9	25
Metal_Binding_and_Homeostasis	364	2.08619	1.5226	-0.563589	ALDH7A1	added	FALSE	3	FALSE	4 iron, 4 sulfur cluster binding	Metal Binding and Homeostasis	metal ion binding	6.86813	55.5556	25	45
Structural_Stabilization	1566	0.726147	1.51847	0.792319	CTTN	input	TRUE	1	TRUE	cell cortex	Structural Stabilization	none	6.13027	60.7595	96	158
Structural_Stabilization	1566	0	1.51832	1.51832	CALM1	added	FALSE	3	FALSE	learning	Synapse	learning or memory	1.27714	33.8983	20	59
Endolysosome	972	0.410442	1.51542	1.10498	CAMK2A	input	TRUE	1	FALSE	postsynaptic neurotransmitter receptor diffusion trapping	Synapse	none	0.514403	55.5556	5	9
Structural_Stabilization	1566	0.0777321	1.5148	1.43707	PPP1CB	input	TRUE	1	FALSE	stress fiber	Structural Stabilization	none	2.04342	45.0704	32	71
Vasculature	547	0.625126	1.51345	0.888327	MAP2K1	added	TRUE	3	FALSE	interleukin-6-mediated signaling pathway	Immune Response	neuroinflammatory response	1.09689	42.8571	6	14
Lipid_Metabolism	1065	1.27666	1.50815	0.231487	ITGB1	input	TRUE	1	TRUE	cell-substrate adhesion	Structural Stabilization	cell-substrate adhesion	0.938967	47.619	10	21
Synapse	1770	0	1.50596	1.50596	PRKACA	added	TRUE	3	FALSE	regulation of cytokinesis	Cell Cycle	none	0.677966	30.7692	12	39
Endolysosome	972	1.22982	1.50396	0.274131	CAMK2G	input	TRUE	1	FALSE	glutamatergic synapse	Synapse	none	11.6255	27.4272	113	412
Structural_Stabilization	1566	0	1.4971	1.4971	PRKACA	added	TRUE	3	FALSE	positive regulation of G1/S transition of mitotic cell cycle	Cell Cycle	cell cycle phase transition	0.766284	32.4324	12	37
Structural_Stabilization	1566	0	1.4971	1.4971	PRKACA	added	TRUE	3	FALSE	positive regulation of G1/S transition of mitotic cell cycle	Cell Cycle	DNA replication	0.766284	32.4324	12	37
Proteostasis	1199	0	1.49616	1.49616	HSPA1B	input	TRUE	1	FALSE	negative regulation of endoplasmic reticulum stress-induced intrinsic apoptotic signaling pathway	Apoptosis	intrinsic apoptotic signaling pathway	0.750626	47.3684	9	19
Proteostasis	1199	0	1.49616	1.49616	HSPA1B	input	TRUE	1	FALSE	negative regulation of endoplasmic reticulum stress-induced intrinsic apoptotic signaling pathway	Proteostasis	response to endoplasmic reticulum stress	0.750626	47.3684	9	19
Myelination	518	0.165044	1.48978	1.32473	CALM1	input	TRUE	1	FALSE	regulation of long-term neuronal synaptic plasticity	Synapse	learning or memory	1.35135	43.75	7	16
Lipid_Metabolism	1065	0	1.48609	1.48609	MAPK3	input	FALSE	1	TRUE	caveolin-mediated endocytosis	Endolysosome	none	0.469484	100	5	5
Lipid_Metabolism	1065	1.84115	1.48574	-0.355403	PIK3R4	input	TRUE	1	TRUE	regulation of autophagy	Autophagy	macroautophagy	1.78404	27.1429	19	70
Structural_Stabilization	1566	0	1.47307	1.47307	PRKN	input	TRUE	1	FALSE	microglial cell activation	Immune Response	activation of innate immune response	0.574713	33.3333	9	27
Structural_Stabilization	1566	0	1.4667	1.4667	SELENBP1	added	FALSE	3	FALSE	positive regulation of amyloid fibril formation	APP Metabolism	none	0.319285	100	5	5
Lipid_Metabolism	1065	0	1.4645	1.4645	CDC42	added	FALSE	3	TRUE	regulation of stress fiber assembly	Structural Stabilization	actin filament organization	0.469484	29.4118	5	17
Immune_Response	899	0	1.46405	1.46405	TRAF6	input	TRUE	1	FALSE	positive regulation of interleukin-1 beta production	Immune Response	cytokine production	2.22469	33.3333	20	60
Proteostasis	1199	1.07659	1.45811	0.381519	ARFGAP1	added	TRUE	3	FALSE	endoplasmic reticulum-Golgi intermediate compartment	Proteostasis	endoplasmic reticulum	1.83486	28.5714	22	77
Structural_Stabilization	1566	0	1.45664	1.45664	SLC4A7	added	FALSE	3	FALSE	cardiac muscle contraction	Vasculature	cardiac conduction	0.766284	28.5714	12	42
Apoptosis	519	0	1.45061	1.45061	BCL2L1	input	TRUE	1	FALSE	negative regulation of reactive oxygen species metabolic process	Oxidative Stress	reactive oxygen species metabolic process	1.54143	34.7826	8	23
Structural_Stabilization	1566	1.46738	1.44088	-0.0264955	GNAI2	added	FALSE	5	FALSE	glutamatergic synapse	Synapse	none	9.45083	35.9223	148	412
Lipid_Metabolism	1065	1.09588	1.43769	0.341805	PLCD1	input	TRUE	1	FALSE	presynapse	Synapse	none	3.94366	26.25	42	160
Synapse	1770	0	1.43298	1.43298	CXCL8	added	FALSE	3	FALSE	negative regulation of extrinsic apoptotic signaling pathway	Apoptosis	extrinsic apoptotic signaling pathway	1.07345	51.3514	19	37
Mitochondrial_Metabolism	1146	0	1.43284	1.43284	BCL2L1	input	TRUE	1	FALSE	extrinsic apoptotic signaling pathway via death domain receptors	Apoptosis	extrinsic apoptotic signaling pathway	0.8726	25	10	40
Myelination	518	0.0440859	1.42392	1.37984	HTR3B	added	FALSE	3	FALSE	long-term synaptic potentiation	Synapse	learning or memory	2.89575	30.6122	15	49
Oxidative_Stress	505	0.696592	1.42076	0.724168	MMP2	input	TRUE	1	FALSE	positive regulation of reactive oxygen species metabolic process	Oxidative Stress	reactive oxygen species metabolic process	3.16832	48.4848	16	33
Mitochondrial_Metabolism	1146	0	1.41954	1.41954	BCL2L1	input	TRUE	1	FALSE	endoplasmic reticulum calcium ion homeostasis	Proteostasis	endoplasmic reticulum	0.52356	31.5789	6	19
Apoptosis	519	0	1.41892	1.41892	BCL2L1	input	TRUE	1	FALSE	intrinsic apoptotic signaling pathway in response to endoplasmic reticulum stress	Apoptosis	intrinsic apoptotic signaling pathway	2.11946	31.4286	11	35
Apoptosis	519	0	1.41892	1.41892	BCL2L1	input	TRUE	1	FALSE	intrinsic apoptotic signaling pathway in response to endoplasmic reticulum stress	Proteostasis	response to endoplasmic reticulum stress	2.11946	31.4286	11	35
Apoptosis	519	0	1.41888	1.41888	TP53	input	TRUE	1	FALSE	positive regulation of superoxide anion generation	Oxidative Stress	reactive oxygen species metabolic process	1.54143	47.0588	8	17
Mitochondrial_Metabolism	1146	0	1.41733	1.41733	MAPK1	added	TRUE	3	FALSE	signal transduction in response to DNA damage	DNA Repair	DNA damage response	0.4363	29.4118	5	17
Lipid_Metabolism	1065	0	1.40953	1.40953	EGFR	input	TRUE	1	FALSE	positive regulation of ubiquitin-dependent protein catabolic process	Proteostasis	proteasomal protein catabolic process	0.56338	27.2727	6	22
Immune_Response	899	1.22477	1.40865	0.183871	IKBKB	input	TRUE	1	FALSE	negative regulation of NF-kappaB transcription factor activity	Apoptosis	canonical NF-kappaB signal transduction	2.5584	29.8701	23	77
Endolysosome	972	0.0265498	1.40366	1.37711	SELENBP1	added	FALSE	3	FALSE	positive regulation of amyloid fibril formation	APP Metabolism	none	0.514403	100	5	5
Immune_Response	899	0	1.40126	1.40126	CDC42	input	TRUE	1	FALSE	positive regulation of microtubule polymerization	Structural Stabilization	microtubule polymerization or depolymerization	0.778643	26.9231	7	26
Endolysosome	972	0	1.39433	1.39433	MAP2K1	input	TRUE	1	TRUE	late endosome	Endolysosome	late endosome	5.65844	36.4238	55	151
Structural_Stabilization	1566	0	1.39281	1.39281	GRB2	input	TRUE	1	FALSE	actin filament polymerization	Structural Stabilization	actin filament organization	1.21328	50	19	38
Structural_Stabilization	1566	1.25629	1.39228	0.135989	CDK5	input	TRUE	1	TRUE	neuron projection development	Synapse	none	2.93742	40.708	46	113
Synapse	1770	0.607761	1.38325	0.77549	CTNNB1	input	TRUE	1	FALSE	positive regulation of extrinsic apoptotic signaling pathway	Apoptosis	extrinsic apoptotic signaling pathway	0.734463	41.9355	13	31
Proteostasis	1199	0.677458	1.38044	0.702984	TRAF2	added	TRUE	3	TRUE	CD40 receptor complex	Immune Response	none	0.417014	45.4545	5	11
Structural_Stabilization	1566	0	1.37432	1.37432	CDC42	input	TRUE	1	TRUE	regulation of stress fiber assembly	Structural Stabilization	actin filament organization	0.702427	64.7059	11	17
Structural_Stabilization	1566	0.588761	1.37425	0.785484	MAPRE1	input	TRUE	1	TRUE	establishment of mitotic spindle orientation	Cell Cycle	microtubule cytoskeleton organization involved in mitosis	0.766284	34.2857	12	35
Synapse	1770	4.72834	1.36797	-3.36037	DAB2	input	TRUE	1	FALSE	regulation of endocytosis	Endolysosome	receptor-mediated endocytosis	0.903955	50	16	32
APP_Metabolism	210	0.631784	1.36711	0.735324	DLG4	added	FALSE	3	FALSE	ionotropic glutamate receptor activity	Synapse	none	2.38095	41.6667	5	12
Structural_Stabilization	1566	0	1.36543	1.36543	ALAD	added	FALSE	3	FALSE	positive regulation of long-term synaptic potentiation	Synapse	learning or memory	0.383142	27.2727	6	22
Apoptosis	519	0.449875	1.36497	0.915093	MYD88	input	TRUE	1	FALSE	stimulatory C-type lectin receptor signaling pathway	Immune Response	none	1.7341	42.8571	9	21
Endolysosome	972	1.06631	1.36196	0.295653	PNP	added	FALSE	3	FALSE	lysosomal lumen acidification	Endolysosome	lysosome	1.23457	54.5455	12	22
Apoptosis	519	0.415484	1.35938	0.943894	RIPK1	input	TRUE	1	FALSE	activation of NF-kappaB-inducing kinase activity	Apoptosis	none	1.34875	43.75	7	16
Endolysosome	972	1.40097	1.35754	-0.0434293	B2M	input	TRUE	1	TRUE	positive regulation of T cell mediated cytotoxicity	Immune Response	adaptive immune response	0.925926	25	9	36
Apoptosis	519	0.472139	1.35486	0.882718	TP53	input	TRUE	1	FALSE	regulation of mitochondrial membrane potential	Mitochondrial Metabolism	mitochondrial membrane organization	1.7341	28.125	9	32
Structural_Stabilization	1566	0	1.34849	1.34849	CDC42	input	TRUE	1	FALSE	Schaffer collateral - CA1 synapse	Synapse	none	2.55428	41.2371	40	97
APP_Metabolism	210	0.420253	1.34844	0.928188	EGFR	added	FALSE	3	FALSE	regulation of long-term neuronal synaptic plasticity	Synapse	learning or memory	2.85714	37.5	6	16
Endolysosome	972	0.182605	1.34402	1.16142	GSK3B	added	FALSE	3	FALSE	synapse organization	Synapse	none	1.54321	26.3158	15	57
Immune_Response	899	0.617788	1.34215	0.724357	PIK3C3	added	TRUE	4	TRUE	phosphatidylinositol-3-phosphate biosynthetic process	Lipid Metabolism	fatty acid biosynthetic process	0.667408	27.2727	6	22
Synapse	1770	1.22609	1.34206	0.115973	DAB2	input	TRUE	1	FALSE	recycling endosome membrane	Endolysosome	recycling endosome	1.9209	31.1927	34	109
Synapse	1770	0	1.34123	1.34123	HSPA1B	added	TRUE	3	FALSE	negative regulation of endoplasmic reticulum stress-induced intrinsic apoptotic signaling pathway	Apoptosis	intrinsic apoptotic signaling pathway	0.451977	42.1053	8	19
Synapse	1770	0	1.34123	1.34123	HSPA1B	added	TRUE	3	FALSE	negative regulation of endoplasmic reticulum stress-induced intrinsic apoptotic signaling pathway	Proteostasis	response to endoplasmic reticulum stress	0.451977	42.1053	8	19
Structural_Stabilization	1566	3.31882	1.33925	-1.97957	CTNNB1	input	TRUE	1	FALSE	cell-cell junction assembly	Structural Stabilization	cell-cell junction organization	1.02171	36.3636	16	44
Lipid_Metabolism	1065	0	1.33711	1.33711	CDIPT	input	TRUE	1	FALSE	phospholipid catabolic process	Lipid Metabolism	lipid catabolic process	0.657277	43.75	7	16
Lipid_Metabolism	1065	0	1.33711	1.33711	CDIPT	input	TRUE	1	FALSE	phospholipid catabolic process	Lipid Metabolism	phospholipid binding	0.657277	43.75	7	16
Structural_Stabilization	1566	0	1.32731	1.32731	RAB8A	added	FALSE	3	FALSE	growth cone	Synapse	none	3.06513	37.2093	48	129
Structural_Stabilization	1566	0	1.31438	1.31438	STIM1	added	TRUE	3	FALSE	presynaptic active zone	Synapse	presynapse organization	1.02171	38.0952	16	42

## Sheet: top KD node-module pairs
Table S3. Top key driver node-term pairs across graphs
NODE	MODULE	Biodomain	GWAS locus	Top KD in Any Graph	Agora Nominated	Beckmann KD	Risk Enriched Module	Node in Term	# Genes in Module	# Graph	# Top KD	sum Δ rank	sum FDR rank	mean Δ rank	mean FDR rank	Overall rank	Overall	Genetics Score	Omics Score	Pharos class
EGFR	Fc-gamma receptor signaling pathway involved in phagocytosis	Autophagy	FALSE	TRUE	FALSE	FALSE	TRUE	FALSE	21	12	2	2.38036	2.15705	0.198364	0.179755	40	4.37258	2.50522	1.86736	Tclin
EGFR	Fc-gamma receptor signaling pathway involved in phagocytosis	Immune Response	FALSE	TRUE	FALSE	FALSE	TRUE	FALSE	21	12	2	2.38036	2.15705	0.198364	0.179755	40	4.37258	2.50522	1.86736	Tclin
FYN	Fc-gamma receptor signaling pathway involved in phagocytosis	Autophagy	FALSE	TRUE	FALSE	FALSE	TRUE	TRUE	21	13	2	2.20747	2.55838	0.169806	0.196798	1409	3.61707	1.65561	1.96146	Tclin
FYN	Fc-gamma receptor signaling pathway involved in phagocytosis	Immune Response	FALSE	TRUE	FALSE	FALSE	TRUE	TRUE	21	13	2	2.20747	2.55838	0.169806	0.196798	1409	3.61707	1.65561	1.96146	Tclin
CLTC	clathrin adaptor activity	Endolysosome	FALSE	TRUE	FALSE	TRUE	TRUE	FALSE	18	5	4	2.15982	2.12334	0.431963	0.424669	3934	3.17121	1.17532	1.99589	Tbio
CLTC	clathrin-dependent endocytosis	Endolysosome	FALSE	TRUE	FALSE	TRUE	TRUE	TRUE	27	5	3	1.9833	1.79215	0.39666	0.358431	3934	3.17121	1.17532	1.99589	Tbio
YWHAB	regulation of early endosome to late endosome transport	Endolysosome	FALSE	TRUE	FALSE	TRUE	FALSE	FALSE	8	4	3	1.96941	1.72705	0.492352	0.431762	1030	3.72853	1.84147	1.88706	Tchem
CTNNB1	cellular response to amyloid-beta	APP Metabolism	FALSE	TRUE	FALSE	FALSE	TRUE	FALSE	38	9	6	1.8851	1.70774	0.209456	0.189748	2353	3.42271	1.98017	1.44253	Tchem
HRAS	Fc-gamma receptor signaling pathway involved in phagocytosis	Autophagy	FALSE	TRUE	FALSE	FALSE	TRUE	FALSE	21	12	3	1.85444	1.98101	0.154537	0.165084	161	4.1595	2.25526	1.90425	Tchem
HRAS	Fc-gamma receptor signaling pathway involved in phagocytosis	Immune Response	FALSE	TRUE	FALSE	FALSE	TRUE	FALSE	21	12	3	1.85444	1.98101	0.154537	0.165084	161	4.1595	2.25526	1.90425	Tchem
DNM1	postsynaptic neurotransmitter receptor internalization	Endolysosome	FALSE	TRUE	TRUE	TRUE	TRUE	FALSE	8	2	2	1.84445	1.72753	0.922226	0.863763	103	4.24147	2.29165	1.94983	Tbio
DNM1	postsynaptic neurotransmitter receptor internalization	Synapse	FALSE	TRUE	TRUE	TRUE	TRUE	FALSE	8	2	2	1.84445	1.72753	0.922226	0.863763	103	4.24147	2.29165	1.94983	Tbio
CALM1	regulation of long-term neuronal synaptic plasticity	Synapse	FALSE	TRUE	FALSE	FALSE	TRUE	FALSE	16	7	5	1.8054	1.0707	0.257914	0.152957	3013	3.31266	1.32446	1.9882	Tclin
RAC1	stimulatory C-type lectin receptor signaling pathway	Immune Response	FALSE	TRUE	FALSE	FALSE	TRUE	FALSE	21	7	3	1.75437	1.61899	0.250624	0.231285	224	4.10927	2.26944	1.83983	Tbio
RAC1	Fc-gamma receptor signaling pathway involved in phagocytosis	Autophagy	FALSE	TRUE	FALSE	FALSE	TRUE	FALSE	21	9	1	1.74693	1.60952	0.194103	0.178835	224	4.10927	2.26944	1.83983	Tbio
RAC1	Fc-gamma receptor signaling pathway involved in phagocytosis	Immune Response	FALSE	TRUE	FALSE	FALSE	TRUE	FALSE	21	9	1	1.74693	1.60952	0.194103	0.178835	224	4.10927	2.26944	1.83983	Tbio
CLTC	clathrin-coated endocytic vesicle	Endolysosome	FALSE	TRUE	FALSE	TRUE	TRUE	TRUE	25	4	3	1.6124	1.44325	0.4031	0.360813	3934	3.17121	1.17532	1.99589	Tbio
GRB2	Fc-gamma receptor signaling pathway involved in phagocytosis	Autophagy	FALSE	TRUE	FALSE	FALSE	TRUE	FALSE	21	8	4	1.57102	1.46099	0.196377	0.182624	2941	3.32602	1.64142	1.6846	Tchem
GRB2	Fc-gamma receptor signaling pathway involved in phagocytosis	Immune Response	FALSE	TRUE	FALSE	FALSE	TRUE	FALSE	21	8	4	1.57102	1.46099	0.196377	0.182624	2941	3.32602	1.64142	1.6846	Tchem
TP53	response to interleukin-1	Immune Response	FALSE	TRUE	FALSE	FALSE	TRUE	FALSE	34	8	5	1.51597	1.03003	0.189496	0.128753	4869	3.02608	1.55104	1.47504	Tchem
SELENBP1	positive regulation of amyloid fibril formation	APP Metabolism	FALSE	TRUE	TRUE	FALSE	FALSE	FALSE	5	3	3	1.49943	0.310697	0.499811	0.103566	794	3.79877	1.81915	1.97961	Tbio
ALDH3A2	NADH dehydrogenase activity	Mitochondrial Metabolism	FALSE	TRUE	FALSE	FALSE	TRUE	FALSE	11	4	4	1.47785	0.948992	0.369462	0.237248	380	3.98014	2.00908	1.97106	Tbio
GRB2	stimulatory C-type lectin receptor signaling pathway	Immune Response	FALSE	TRUE	FALSE	FALSE	TRUE	FALSE	21	7	2	1.42384	1.11327	0.203405	0.159038	2941	3.32602	1.64142	1.6846	Tchem
DTNBP1	synaptic vesicle coating	Synapse	FALSE	TRUE	FALSE	FALSE	FALSE	FALSE	5	2	2	1.37777	0.794512	0.688884	0.397256	394	3.97473	2.11398	1.86074	Tbio
DTNBP1	synaptic vesicle coating	Endolysosome	FALSE	TRUE	FALSE	FALSE	FALSE	FALSE	5	2	2	1.37777	0.794512	0.688884	0.397256	394	3.97473	2.11398	1.86074	Tbio
RAB8A	vesicle docking involved in exocytosis	Endolysosome	FALSE	TRUE	FALSE	FALSE	TRUE	TRUE	32	3	3	1.36688	1.14443	0.455628	0.381475	11068	2.0057	1.49376	0.511946	Tbio
RAB8A	vesicle docking involved in exocytosis	Synapse	FALSE	TRUE	FALSE	FALSE	TRUE	TRUE	32	3	3	1.36688	1.14443	0.455628	0.381475	11068	2.0057	1.49376	0.511946	Tbio
HIP1R	clathrin coat assembly	Endolysosome	FALSE	TRUE	FALSE	FALSE	TRUE	TRUE	17	2	2	1.3495	1.32229	0.674749	0.661144	1432	3.6117	1.8376	1.7741	Tbio
ICAM1	positive regulation of superoxide anion generation	Oxidative Stress	FALSE	TRUE	TRUE	FALSE	TRUE	FALSE	17	5	3	1.34053	1.21443	0.268105	0.242886	1071	3.71759	1.71903	1.99856	Tchem
TRAF2	CD40 receptor complex	Immune Response	FALSE	TRUE	FALSE	FALSE	FALSE	TRUE	11	4	3	1.29455	1.16285	0.323639	0.290713	3402	3.251	1.38963	1.86137	Tbio
IKBKB	non-canonical NF-kappaB signal transduction	Apoptosis	FALSE	TRUE	TRUE	FALSE	FALSE	FALSE	27	7	3	1.25405	1.20686	0.17915	0.172409	1401	3.61891	1.62493	1.99397	Tchem
MRPS30	mitochondrial large ribosomal subunit	Mitochondrial Metabolism	FALSE	TRUE	FALSE	FALSE	TRUE	TRUE	56	3	1	1.19842	1.42529	0.399473	0.475097	6499	2.76067	0.794024	1.96665	Tbio
MRPS30	mitochondrial large ribosomal subunit	Proteostasis	FALSE	TRUE	FALSE	FALSE	TRUE	TRUE	56	3	1	1.19842	1.42529	0.399473	0.475097	6499	2.76067	0.794024	1.96665	Tbio
MAPK1	regulation of early endosome to late endosome transport	Endolysosome	FALSE	TRUE	TRUE	TRUE	FALSE	TRUE	8	4	1	1.1969	1.05202	0.299224	0.263005	2720	3.36212	1.52027	1.84185	Tchem
MRPL50	mitochondrial large ribosomal subunit	Proteostasis	FALSE	TRUE	TRUE	FALSE	TRUE	TRUE	56	3	2	1.18836	1.87677	0.396121	0.625591	899	3.76316	1.82983	1.93333	Tdark
MRPL50	mitochondrial large ribosomal subunit	Mitochondrial Metabolism	FALSE	TRUE	TRUE	FALSE	TRUE	TRUE	56	3	2	1.18836	1.87677	0.396121	0.625591	899	3.76316	1.82983	1.93333	Tdark
SRC	Fc-gamma receptor signaling pathway involved in phagocytosis	Autophagy	FALSE	FALSE	FALSE	TRUE	TRUE	TRUE	21	8	0	1.16522	1.05704	0.145653	0.13213	15609	1.43958	1.43958	0	Tclin
SRC	Fc-gamma receptor signaling pathway involved in phagocytosis	Immune Response	FALSE	FALSE	FALSE	TRUE	TRUE	TRUE	21	8	0	1.16522	1.05704	0.145653	0.13213	15609	1.43958	1.43958	0	Tclin
RAC1	Fc-epsilon receptor signaling pathway	Immune Response	FALSE	TRUE	FALSE	FALSE	TRUE	FALSE	24	6	1	1.16261	1.08511	0.193768	0.180852	224	4.10927	2.26944	1.83983	Tbio
EGFR	regulation of long-term neuronal synaptic plasticity	Synapse	FALSE	TRUE	FALSE	FALSE	TRUE	FALSE	16	6	4	1.15823	0.36881	0.193038	0.0614683	40	4.37258	2.50522	1.86736	Tclin
VAMP2	low-density lipoprotein particle receptor binding	Lipid Metabolism	FALSE	TRUE	FALSE	FALSE	TRUE	FALSE	25	3	2	1.1551	1.12758	0.385034	0.37586	6936	2.68432	1.56104	1.12328	Tbio
CXCL8	response to interleukin-1	Immune Response	FALSE	TRUE	FALSE	FALSE	TRUE	FALSE	34	8	2	1.13309	0.878426	0.141636	0.109803	23905	0.537035	0.537035	0	Tchem
ALDH7A1	NADH dehydrogenase (ubiquinone) activity	Mitochondrial Metabolism	FALSE	TRUE	FALSE	FALSE	TRUE	FALSE	41	3	1	1.12084	1.13523	0.373613	0.378409	333	4.00831	2.24169	1.76661	Tbio
PRKCA	Fc-gamma receptor signaling pathway involved in phagocytosis	Autophagy	FALSE	FALSE	TRUE	FALSE	TRUE	FALSE	21	7	0	1.11046	0.979401	0.158637	0.139914	289	4.04892	2.11705	1.93187	Tchem
PRKCA	Fc-gamma receptor signaling pathway involved in phagocytosis	Immune Response	FALSE	FALSE	TRUE	FALSE	TRUE	FALSE	21	7	0	1.11046	0.979401	0.158637	0.139914	289	4.04892	2.11705	1.93187	Tchem
RAB8A	exocyst	Endolysosome	FALSE	TRUE	FALSE	FALSE	TRUE	FALSE	14	3	3	1.10305	0.869872	0.367682	0.289957	11068	2.0057	1.49376	0.511946	Tbio
STAT1	interleukin-6-mediated signaling pathway	Immune Response	FALSE	TRUE	FALSE	FALSE	TRUE	FALSE	14	2	2	1.10075	0.971353	0.550373	0.485677	3403	3.25091	1.8469	1.40401	Tchem
MRPL32	mitochondrial translation	Mitochondrial Metabolism	FALSE	TRUE	FALSE	FALSE	TRUE	TRUE	94	2	1	1.10003	1.03825	0.550017	0.519125	2687	3.36735	1.38606	1.98129	Tdark
MRPL32	mitochondrial translation	Proteostasis	FALSE	TRUE	FALSE	FALSE	TRUE	TRUE	94	2	1	1.10003	1.03825	0.550017	0.519125	2687	3.36735	1.38606	1.98129	Tdark
DTNBP1	anterograde synaptic vesicle transport	Synapse	FALSE	TRUE	FALSE	FALSE	TRUE	TRUE	16	2	2	1.09924	1.0134	0.549622	0.5067	394	3.97473	2.11398	1.86074	Tbio
CDC42	Fc-gamma receptor signaling pathway involved in phagocytosis	Autophagy	FALSE	FALSE	FALSE	TRUE	TRUE	FALSE	21	6	0	1.08147	0.917627	0.180244	0.152938	724	3.82995	1.87277	1.95718	Tchem
CDC42	Fc-gamma receptor signaling pathway involved in phagocytosis	Immune Response	FALSE	FALSE	FALSE	TRUE	TRUE	FALSE	21	6	0	1.08147	0.917627	0.180244	0.152938	724	3.82995	1.87277	1.95718	Tchem
RAB8A	Golgi to plasma membrane transport	Proteostasis	FALSE	TRUE	FALSE	FALSE	TRUE	FALSE	26	3	3	1.07509	0.653826	0.358362	0.217942	11068	2.0057	1.49376	0.511946	Tbio
VCAM1	small ribosomal subunit	Proteostasis	FALSE	TRUE	FALSE	FALSE	TRUE	FALSE	28	2	2	1.07175	0.983527	0.535874	0.491764	7569	2.57178	0.717229	1.85455	Tchem
NDUFS3	mitochondrial electron transport, NADH to ubiquinone	Mitochondrial Metabolism	FALSE	TRUE	TRUE	FALSE	TRUE	TRUE	47	3	1	1.05825	1.06156	0.35275	0.353853	891	3.7658	1.77507	1.99073	Tclin
JAK2	Fc-gamma receptor signaling pathway involved in phagocytosis	Autophagy	FALSE	FALSE	FALSE	FALSE	TRUE	FALSE	21	9	0	1.04758	1.02385	0.116398	0.113761	1561	3.58039	2.01482	1.56557	Tclin
JAK2	Fc-gamma receptor signaling pathway involved in phagocytosis	Immune Response	FALSE	FALSE	FALSE	FALSE	TRUE	FALSE	21	9	0	1.04758	1.02385	0.116398	0.113761	1561	3.58039	2.01482	1.56557	Tclin
SRC	stimulatory C-type lectin receptor signaling pathway	Immune Response	FALSE	TRUE	FALSE	TRUE	TRUE	TRUE	21	7	1	1.04638	0.932559	0.149483	0.133223	15609	1.43958	1.43958	0	Tclin
DNM3	endolysosome membrane	Endolysosome	FALSE	TRUE	TRUE	FALSE	FALSE	FALSE	20	2	2	1.03565	0.998219	0.517825	0.49911	3718	3.20208	1.2054	1.99668	Tbio
AP2A1	synaptic vesicle endocytosis	Endolysosome	FALSE	TRUE	TRUE	TRUE	TRUE	FALSE	41	3	1	1.03468	1.03631	0.344894	0.345436	6062	2.83221	0.890005	1.9422	Tbio
AP2A1	synaptic vesicle endocytosis	Synapse	FALSE	TRUE	TRUE	TRUE	TRUE	FALSE	41	3	1	1.03468	1.03631	0.344894	0.345436	6062	2.83221	0.890005	1.9422	Tbio
SLC4A7	cell communication by electrical coupling involved in cardiac conduction	Vasculature	FALSE	TRUE	FALSE	FALSE	TRUE	FALSE	13	3	3	1.02745	0.623985	0.342482	0.207995	3413	3.24942	1.39603	1.85339	Tbio
MAPT	cellular response to reactive oxygen species	Oxidative Stress	FALSE	TRUE	FALSE	FALSE	TRUE	TRUE	51	6	3	1.01422	0.947798	0.169037	0.157966	30	4.44271	2.58101	1.8617
NDUFB2	NADH dehydrogenase (ubiquinone) activity	Mitochondrial Metabolism	FALSE	TRUE	FALSE	FALSE	TRUE	TRUE	41	3	1	1.01147	1.24238	0.337157	0.414125	4549	3.07466	1.10049	1.97418	Tclin
SRC	Fc-epsilon receptor signaling pathway	Immune Response	FALSE	TRUE	FALSE	TRUE	TRUE	FALSE	24	5	2	1.00791	0.893786	0.201581	0.178757	15609	1.43958	1.43958	0	Tclin
IKBKG	non-canonical NF-kappaB signal transduction	Apoptosis	FALSE	TRUE	FALSE	FALSE	FALSE	FALSE	27	4	3	1.00452	1.01016	0.25113	0.252539	9623	2.21873	0.419094	1.79963	Tbio
NDUFA5	NADH dehydrogenase (ubiquinone) activity	Mitochondrial Metabolism	FALSE	TRUE	FALSE	FALSE	TRUE	TRUE	41	3	1	1.00097	1.22865	0.333655	0.409549	2648	3.3725	1.38181	1.99069	Tclin
SYK	Fc-gamma receptor signaling pathway involved in phagocytosis	Autophagy	FALSE	FALSE	TRUE	FALSE	TRUE	TRUE	21	8	0	0.999624	0.963255	0.124953	0.120407	702	3.8355	1.85858	1.97692	Tchem
SYK	Fc-gamma receptor signaling pathway involved in phagocytosis	Immune Response	FALSE	FALSE	TRUE	FALSE	TRUE	TRUE	21	8	0	0.999624	0.963255	0.124953	0.120407	702	3.8355	1.85858	1.97692	Tchem
VAMP2	syntaxin-1 binding	Synapse	FALSE	TRUE	FALSE	FALSE	TRUE	TRUE	19	2	2	0.990593	0.599118	0.495296	0.299559	6936	2.68432	1.56104	1.12328	Tbio
HLA-DRA	peptide antigen assembly with MHC class II protein complex	Immune Response	FALSE	TRUE	TRUE	FALSE	TRUE	TRUE	16	3	2	0.984157	0.613537	0.328052	0.204512	33	4.41214	2.41705	1.99509
NDUFA10	aerobic respiration	Mitochondrial Metabolism	FALSE	TRUE	TRUE	TRUE	TRUE	TRUE	66	3	1	0.980344	1.01802	0.326781	0.33934	25	4.48022	2.48806	1.99216	Tclin
ESR2	Fc-gamma receptor signaling pathway involved in phagocytosis	Autophagy	FALSE	FALSE	FALSE	FALSE	TRUE	FALSE	21	6	0	0.971715	0.783143	0.161953	0.130524	18700	1.07827	1.07827	0	Tclin
ESR2	Fc-gamma receptor signaling pathway involved in phagocytosis	Immune Response	FALSE	FALSE	FALSE	FALSE	TRUE	FALSE	21	6	0	0.971715	0.783143	0.161953	0.130524	18700	1.07827	1.07827	0	Tclin
APP	response to hydrogen peroxide	Oxidative Stress	TRUE	TRUE	FALSE	FALSE	TRUE	FALSE	35	6	2	0.951942	0.803985	0.158657	0.133998	2	4.71132	2.73197	1.97934	Tchem
CALM1	Fc-gamma receptor signaling pathway involved in phagocytosis	Autophagy	FALSE	FALSE	FALSE	FALSE	TRUE	FALSE	21	6	0	0.946669	0.895893	0.157778	0.149316	3013	3.31266	1.32446	1.9882	Tclin
CALM1	Fc-gamma receptor signaling pathway involved in phagocytosis	Immune Response	FALSE	FALSE	FALSE	FALSE	TRUE	FALSE	21	6	0	0.946669	0.895893	0.157778	0.149316	3013	3.31266	1.32446	1.9882	Tclin
NDUFS3	mitochondrial respiratory chain complex I	Mitochondrial Metabolism	FALSE	TRUE	TRUE	FALSE	TRUE	TRUE	51	3	1	0.941673	1.01173	0.313891	0.337243	891	3.7658	1.77507	1.99073	Tclin
AKT2	Fc-gamma receptor signaling pathway involved in phagocytosis	Autophagy	FALSE	FALSE	FALSE	TRUE	TRUE	FALSE	21	9	0	0.939471	0.806104	0.104386	0.0895671	1206	3.67606	1.76372	1.91233	Tchem
AKT2	Fc-gamma receptor signaling pathway involved in phagocytosis	Immune Response	FALSE	FALSE	FALSE	TRUE	TRUE	FALSE	21	9	0	0.939471	0.806104	0.104386	0.0895671	1206	3.67606	1.76372	1.91233	Tchem
HLA-DRA	MHC class II protein complex	Immune Response	FALSE	TRUE	TRUE	FALSE	TRUE	TRUE	19	2	2	0.936847	0.756584	0.468424	0.378292	33	4.41214	2.41705	1.99509
NDUFB2	mitochondrial electron transport, NADH to ubiquinone	Mitochondrial Metabolism	FALSE	TRUE	FALSE	FALSE	TRUE	TRUE	47	3	1	0.935085	1.15476	0.311695	0.384919	4549	3.07466	1.10049	1.97418	Tclin
NDUFB7	proton motive force-driven mitochondrial ATP synthesis	Mitochondrial Metabolism	FALSE	TRUE	FALSE	FALSE	TRUE	TRUE	64	3	1	0.933561	0.92076	0.311187	0.30692	1070	3.71783	1.79538	1.92245	Tclin
KRAS	Fc-gamma receptor signaling pathway involved in phagocytosis	Autophagy	FALSE	FALSE	FALSE	FALSE	TRUE	FALSE	21	7	0	0.929445	0.868602	0.132778	0.124086	238	4.09837	2.1148	1.98357	Tchem
KRAS	Fc-gamma receptor signaling pathway involved in phagocytosis	Immune Response	FALSE	FALSE	FALSE	FALSE	TRUE	FALSE	21	7	0	0.929445	0.868602	0.132778	0.124086	238	4.09837	2.1148	1.98357	Tchem
PTK2B	Fc-gamma receptor signaling pathway involved in phagocytosis	Autophagy	TRUE	FALSE	TRUE	FALSE	TRUE	FALSE	21	7	0	0.924862	0.875317	0.132123	0.125045	837	3.78308	1.79731	1.98577	Tchem
PTK2B	Fc-gamma receptor signaling pathway involved in phagocytosis	Immune Response	TRUE	FALSE	TRUE	FALSE	TRUE	FALSE	21	7	0	0.924862	0.875317	0.132123	0.125045	837	3.78308	1.79731	1.98577	Tchem
NDUFA13	mitochondrial respiratory chain complex I assembly	Mitochondrial Metabolism	FALSE	TRUE	TRUE	TRUE	TRUE	TRUE	65	3	1	0.923122	0.879681	0.307707	0.293227	2823	3.34606	1.52355	1.8225	Tclin
PRKCD	Fc-gamma receptor signaling pathway involved in phagocytosis	Autophagy	FALSE	FALSE	FALSE	FALSE	TRUE	TRUE	21	9	0	0.92223	0.900423	0.10247	0.100047	2476	3.40002	1.52814	1.87188	Tclin
PRKCD	Fc-gamma receptor signaling pathway involved in phagocytosis	Immune Response	FALSE	FALSE	FALSE	FALSE	TRUE	TRUE	21	9	0	0.92223	0.900423	0.10247	0.100047	2476	3.40002	1.52814	1.87188	Tclin
NDUFA12	mitochondrial electron transport, NADH to ubiquinone	Mitochondrial Metabolism	FALSE	TRUE	FALSE	FALSE	TRUE	FALSE	47	3	1	0.921617	1.13439	0.307206	0.378129	321	4.01825	2.0411	1.97715	Tclin
DLD	tricarboxylic acid cycle	Mitochondrial Metabolism	FALSE	TRUE	TRUE	TRUE	TRUE	FALSE	34	3	3	0.919508	0.896822	0.306503	0.298941	134	4.19672	2.20243	1.99429	Tbio
ALDH3A2	mitochondrial ATP synthesis coupled electron transport	Mitochondrial Metabolism	FALSE	TRUE	FALSE	FALSE	TRUE	FALSE	10	3	3	0.915823	0.414495	0.305274	0.138165	380	3.98014	2.00908	1.97106	Tbio
HIP1R	clathrin-coated vesicle	Endolysosome	FALSE	TRUE	FALSE	FALSE	TRUE	TRUE	64	2	2	0.914189	0.847594	0.457094	0.423797	1432	3.6117	1.8376	1.7741	Tbio
PLCG1	stimulatory C-type lectin receptor signaling pathway	Immune Response	FALSE	TRUE	FALSE	TRUE	TRUE	FALSE	21	5	2	0.91079	0.986469	0.182158	0.197294	5049	2.99743	1.55114	1.44629	Tchem
NDUFA6	mitochondrial respiratory chain complex I	Mitochondrial Metabolism	FALSE	TRUE	FALSE	FALSE	TRUE	TRUE	51	3	1	0.910057	1.13099	0.303352	0.376998	128	4.20348	2.21311	1.99036
RPS8	cytosolic large ribosomal subunit	Proteostasis	FALSE	TRUE	FALSE	FALSE	FALSE	FALSE	60	2	2	0.906698	0.896271	0.453349	0.448136	3197	3.28351	1.55777	1.72574	Tbio
CXCL8	positive regulation of superoxide anion generation	Oxidative Stress	FALSE	TRUE	FALSE	FALSE	TRUE	FALSE	17	5	1	0.904209	0.543562	0.180842	0.108712	23905	0.537035	0.537035	0	Tchem
HLA-DRA	MHC class II protein complex binding	Immune Response	FALSE	TRUE	TRUE	FALSE	TRUE	TRUE	27	2	2	0.903614	0.656386	0.451807	0.328193	33	4.41214	2.41705	1.99509
LYN	Fc-gamma receptor signaling pathway involved in phagocytosis	Autophagy	FALSE	TRUE	TRUE	FALSE	TRUE	TRUE	21	8	1	0.903562	1.30948	0.112945	0.163685	5524	2.91992	1.54439	1.37553	Tclin
LYN	Fc-gamma receptor signaling pathway involved in phagocytosis	Immune Response	FALSE	TRUE	TRUE	FALSE	TRUE	TRUE	21	8	1	0.903562	1.30948	0.112945	0.163685	5524	2.91992	1.54439	1.37553	Tclin
NFKB1	response to interleukin-1	Immune Response	FALSE	TRUE	FALSE	FALSE	TRUE	FALSE	34	6	2	0.896427	0.884303	0.149405	0.147384	1889	3.50413	1.52976	1.97437	Tchem
CBL	Fc-gamma receptor signaling pathway involved in phagocytosis	Autophagy	FALSE	FALSE	TRUE	TRUE	TRUE	FALSE	21	9	0	0.887415	1.09688	0.0986016	0.121876	700	3.83645	1.95123	1.88521	Tbio
CBL	Fc-gamma receptor signaling pathway involved in phagocytosis	Immune Response	FALSE	FALSE	TRUE	TRUE	TRUE	FALSE	21	9	0	0.887415	1.09688	0.0986016	0.121876	700	3.83645	1.95123	1.88521	Tbio
SEC24C	endoplasmic reticulum exit site	Proteostasis	FALSE	TRUE	FALSE	FALSE	FALSE	TRUE	28	2	2	0.885607	0.737316	0.442804	0.368658	7075	2.65946	0.725832	1.93363	Tbio
NDUFC2	mitochondrial respiratory chain complex I	Mitochondrial Metabolism	FALSE	TRUE	FALSE	FALSE	TRUE	TRUE	51	3	1	0.880402	1.10444	0.293467	0.368146	2919	3.32866	1.33806	1.9906	Tclin
RHOA	Fc-gamma receptor signaling pathway involved in phagocytosis	Autophagy	FALSE	FALSE	FALSE	TRUE	TRUE	FALSE	21	8	0	0.877586	0.680325	0.109698	0.0850406	7313	2.61656	1.14539	1.47117	Tbio
RHOA	Fc-gamma receptor signaling pathway involved in phagocytosis	Immune Response	FALSE	FALSE	FALSE	TRUE	TRUE	FALSE	21	8	0	0.877586	0.680325	0.109698	0.0850406	7313	2.61656	1.14539	1.47117	Tbio
CDC42	positive regulation of microtubule polymerization	Structural Stabilization	FALSE	TRUE	FALSE	TRUE	TRUE	FALSE	26	3	3	0.876438	0.519394	0.292146	0.173131	724	3.82995	1.87277	1.95718	Tchem
DNM1	clathrin adaptor activity	Endolysosome	FALSE	TRUE	TRUE	TRUE	TRUE	FALSE	18	3	1	0.86846	0.792927	0.289487	0.264309	103	4.24147	2.29165	1.94983	Tbio
IKBKB	toll-like receptor 4 signaling pathway	Immune Response	FALSE	TRUE	TRUE	FALSE	TRUE	FALSE	25	4	4	0.867214	0.964321	0.216803	0.24108	1401	3.61891	1.62493	1.99397	Tchem
NDUFA12	proton motive force-driven mitochondrial ATP synthesis	Mitochondrial Metabolism	FALSE	TRUE	FALSE	FALSE	TRUE	TRUE	64	3	1	0.866956	0.863175	0.288985	0.287725	321	4.01825	2.0411	1.97715	Tclin
YWHAB	thymus development	Immune Response	FALSE	TRUE	FALSE	TRUE	TRUE	FALSE	48	3	2	0.866455	0.795807	0.288818	0.265269	1030	3.72853	1.84147	1.88706	Tchem
ALDH3A2	respirasome	Mitochondrial Metabolism	FALSE	TRUE	FALSE	FALSE	TRUE	FALSE	20	3	2	0.865719	0.743135	0.288573	0.247712	380	3.98014	2.00908	1.97106	Tbio
CHML	endoplasmic reticulum to Golgi vesicle-mediated transport	Proteostasis	FALSE	TRUE	FALSE	FALSE	TRUE	FALSE	118	2	2	0.859053	0.796074	0.429527	0.398037	1376	3.62668	1.63126	1.99542	Tbio
DTNBP1	endosome to melanosome transport	Endolysosome	FALSE	TRUE	FALSE	FALSE	FALSE	FALSE	10	2	2	0.856769	0.362071	0.428385	0.181035	394	3.97473	2.11398	1.86074	Tbio
SEC24C	COPII vesicle coat	Proteostasis	FALSE	TRUE	FALSE	FALSE	FALSE	TRUE	16	2	2	0.849727	0.548214	0.424864	0.274107	7075	2.65946	0.725832	1.93363	Tbio
UBC	proteasome core complex	Proteostasis	FALSE	TRUE	FALSE	FALSE	TRUE	FALSE	19	1	1	0.844302	0.810355	0.844302	0.810355	1474	3.60052	1.6965	1.90402	Tbio
UBC	receptor internalization	Endolysosome	FALSE	TRUE	FALSE	FALSE	TRUE	FALSE	50	4	1	0.839565	0.681219	0.209891	0.170305	1474	3.60052	1.6965	1.90402	Tbio
CFTR	synaptic vesicle endocytosis	Endolysosome	FALSE	TRUE	FALSE	FALSE	TRUE	FALSE	41	3	2	0.837856	1.08801	0.279285	0.362671	9259	2.2768	2.2768	0	Tclin
CFTR	synaptic vesicle endocytosis	Synapse	FALSE	TRUE	FALSE	FALSE	TRUE	FALSE	41	3	2	0.837856	1.08801	0.279285	0.362671	9259	2.2768	2.2768	0	Tclin
NDUFB4	mitochondrial respiratory chain complex I assembly	Mitochondrial Metabolism	FALSE	TRUE	FALSE	FALSE	TRUE	TRUE	65	3	1	0.837123	0.82365	0.279041	0.27455	5611	2.90699	1.09692	1.81007	Tclin
NDUFV3	mitochondrial respiratory chain complex I assembly	Mitochondrial Metabolism	FALSE	TRUE	FALSE	FALSE	TRUE	FALSE	65	3	1	0.823159	0.806098	0.274386	0.268699	1060	3.72059	1.9958	1.7248	Tclin
TP53	positive regulation of superoxide anion generation	Oxidative Stress	FALSE	TRUE	FALSE	FALSE	TRUE	FALSE	17	6	1	0.821517	0.31624	0.13692	0.0527067	4869	3.02608	1.55104	1.47504	Tchem
VCP	mitophagy	Mitochondrial Metabolism	FALSE	TRUE	TRUE	FALSE	FALSE	FALSE	20	5	3	0.820555	0.367333	0.164111	0.0734667	3782	3.19276	1.36465	1.82811	Tchem
VCP	mitophagy	Autophagy	FALSE	TRUE	TRUE	FALSE	FALSE	FALSE	20	5	3	0.820555	0.367333	0.164111	0.0734667	3782	3.19276	1.36465	1.82811	Tchem
PRKCE	Fc-gamma receptor signaling pathway involved in phagocytosis	Autophagy	FALSE	FALSE	FALSE	FALSE	TRUE	TRUE	21	6	0	0.819477	0.900626	0.13658	0.150104	1235	3.66769	1.66997	1.99772	Tchem
PRKCE	Fc-gamma receptor signaling pathway involved in phagocytosis	Immune Response	FALSE	FALSE	FALSE	FALSE	TRUE	TRUE	21	6	0	0.819477	0.900626	0.13658	0.150104	1235	3.66769	1.66997	1.99772	Tchem
HIP1R	clathrin coat of coated pit	Endolysosome	FALSE	TRUE	FALSE	FALSE	TRUE	FALSE	8	1	1	0.81895	0.713597	0.81895	0.713597	1432	3.6117	1.8376	1.7741	Tbio
HLA-DRA	lumenal side of endoplasmic reticulum membrane	Proteostasis	FALSE	TRUE	TRUE	FALSE	TRUE	TRUE	29	2	2	0.815236	0.434996	0.407618	0.217498	33	4.41214	2.41705	1.99509
UBC	proteasome core complex, beta-subunit complex	Proteostasis	FALSE	TRUE	FALSE	FALSE	TRUE	FALSE	11	1	1	0.812515	0.7051	0.812515	0.7051	1474	3.60052	1.6965	1.90402	Tbio
CHUK	interleukin-1-mediated signaling pathway	Immune Response	FALSE	TRUE	FALSE	FALSE	TRUE	FALSE	22	3	2	0.812228	0.772388	0.270743	0.257463	4155	3.13559	1.44151	1.69408	Tchem
NDUFB7	aerobic respiration	Mitochondrial Metabolism	FALSE	TRUE	FALSE	FALSE	TRUE	TRUE	66	3	1	0.811781	0.786913	0.270594	0.262304	1070	3.71783	1.79538	1.92245	Tclin
DTNBP1	anterograde axonal transport	Synapse	FALSE	TRUE	FALSE	FALSE	TRUE	TRUE	31	2	2	0.806267	0.749305	0.403134	0.374652	394	3.97473	2.11398	1.86074	Tbio
VCAM1	cytosolic small ribosomal subunit	Proteostasis	FALSE	TRUE	FALSE	FALSE	FALSE	FALSE	41	2	2	0.805995	0.752323	0.402998	0.376162	7569	2.57178	0.717229	1.85455	Tchem
MRPL19	mitochondrial translation	Mitochondrial Metabolism	FALSE	TRUE	FALSE	FALSE	TRUE	TRUE	94	1	1	0.801777	0.720423	0.801777	0.720423	457	3.9433	2.01735	1.92594	Tbio
MRPL19	mitochondrial translation	Proteostasis	FALSE	TRUE	FALSE	FALSE	TRUE	TRUE	94	1	1	0.801777	0.720423	0.801777	0.720423	457	3.9433	2.01735	1.92594	Tbio
NDUFS5	aerobic respiration	Mitochondrial Metabolism	FALSE	TRUE	FALSE	FALSE	TRUE	TRUE	66	3	1	0.799294	0.858891	0.266431	0.286297	634	3.86038	1.86652	1.99386	Tclin
DNM3	receptor internalization	Endolysosome	FALSE	TRUE	TRUE	FALSE	TRUE	TRUE	50	2	1	0.798375	0.759415	0.399187	0.379708	3718	3.20208	1.2054	1.99668	Tbio
SYK	Fc-epsilon receptor signaling pathway	Immune Response	FALSE	TRUE	TRUE	FALSE	TRUE	TRUE	24	5	1	0.797396	0.767872	0.159479	0.153574	702	3.8355	1.85858	1.97692	Tchem
ALDH7A1	respirasome	Mitochondrial Metabolism	FALSE	TRUE	FALSE	FALSE	TRUE	FALSE	20	3	1	0.790237	0.68461	0.263412	0.228203	333	4.00831	2.24169	1.76661	Tbio
CUL3	proteasome complex	Proteostasis	FALSE	TRUE	FALSE	FALSE	TRUE	FALSE	56	1	1	0.79007	0.772213	0.79007	0.772213	3489	3.23591	1.4175	1.81841	Tbio
NDUFA9	proton motive force-driven mitochondrial ATP synthesis	Mitochondrial Metabolism	FALSE	TRUE	TRUE	TRUE	TRUE	TRUE	64	3	1	0.785934	1.00829	0.261978	0.336098	71	4.29873	2.30936	1.98936	Tclin
VAMP3	SNARE complex assembly	Synapse	FALSE	TRUE	FALSE	FALSE	TRUE	TRUE	12	2	2	0.784161	0.328153	0.39208	0.164076	3613	3.21847	1.77123	1.44724	Tbio
MAPK3	regulation of early endosome to late endosome transport	Endolysosome	FALSE	FALSE	FALSE	FALSE	FALSE	TRUE	8	4	0	0.7803	0.673378	0.195075	0.168345	592	3.88171	1.90235	1.97937	Tchem
MDM2	DNA damage response, signal transduction by p53 class mediator resulting in cell cycle arrest	Cell Cycle	FALSE	TRUE	FALSE	FALSE	TRUE	TRUE	20	5	3	0.770972	0.468361	0.154194	0.0936722	7332	2.61238	1.11317	1.49921	Tchem
MDM2	DNA damage response, signal transduction by p53 class mediator resulting in cell cycle arrest	DNA Repair	FALSE	TRUE	FALSE	FALSE	TRUE	TRUE	20	5	3	0.770972	0.468361	0.154194	0.0936722	7332	2.61238	1.11317	1.49921	Tchem
CHML	vesicle coating	Endolysosome	FALSE	TRUE	FALSE	FALSE	TRUE	FALSE	11	2	1	0.769927	0.627842	0.384964	0.313921	1376	3.62668	1.63126	1.99542	Tbio
DLG4	ionotropic glutamate receptor signaling pathway	Synapse	FALSE	TRUE	TRUE	TRUE	TRUE	FALSE	23	3	2	0.767006	0.651049	0.255669	0.217016	599	3.87593	1.95398	1.92195	Tchem
ITGB1	integrin binding	Structural Stabilization	FALSE	TRUE	TRUE	TRUE	TRUE	TRUE	155	4	4	0.766729	1.15859	0.191682	0.289646	1697	3.54941	1.55527	1.99414	Tclin
PTK2	positive regulation of reactive oxygen species metabolic process	Oxidative Stress	FALSE	TRUE	FALSE	FALSE	TRUE	FALSE	33	3	3	0.763188	0.664496	0.254396	0.221499	1816	3.52192	1.75576	1.76616	Tchem
SDHA	mitochondrial electron transport, succinate to ubiquinone	Mitochondrial Metabolism	FALSE	TRUE	TRUE	TRUE	FALSE	TRUE	5	1	1	0.761024	0.482219	0.761024	0.482219	509	3.92318	1.99972	1.92347	Tbio
BCR	Fc-gamma receptor signaling pathway involved in phagocytosis	Autophagy	FALSE	FALSE	FALSE	FALSE	TRUE	FALSE	21	7	0	0.760586	0.946485	0.108655	0.135212	1058	3.72091	2.29749	1.42342	Tclin
BCR	Fc-gamma receptor signaling pathway involved in phagocytosis	Immune Response	FALSE	FALSE	FALSE	FALSE	TRUE	FALSE	21	7	0	0.760586	0.946485	0.108655	0.135212	1058	3.72091	2.29749	1.42342	Tclin
EGFR	stimulatory C-type lectin receptor signaling pathway	Immune Response	FALSE	FALSE	FALSE	FALSE	TRUE	FALSE	21	6	0	0.757084	0.441885	0.126181	0.0736474	40	4.37258	2.50522	1.86736	Tclin
MAP2K1	regulation of early endosome to late endosome transport	Endolysosome	FALSE	FALSE	FALSE	FALSE	FALSE	TRUE	8	4	0	0.755727	0.650034	0.188932	0.162508	3236	3.27736	1.69134	1.58603	Tclin
ACSL1	long-chain fatty acid-CoA ligase activity	Lipid Metabolism	FALSE	TRUE	TRUE	FALSE	FALSE	TRUE	16	3	2	0.74905	0.500245	0.249683	0.166748	1040	3.72438	1.77277	1.95162	Tbio
CLTC	low-density lipoprotein particle receptor binding	Lipid Metabolism	FALSE	TRUE	FALSE	TRUE	TRUE	TRUE	25	4	1	0.744544	0.567291	0.186136	0.141823	3934	3.17121	1.17532	1.99589	Tbio
PRKCB	Fc-gamma receptor signaling pathway involved in phagocytosis	Autophagy	FALSE	FALSE	FALSE	FALSE	TRUE	FALSE	21	5	0	0.743011	0.713817	0.148602	0.142763	4230	3.12507	1.68217	1.4429	Tchem
PRKCB	Fc-gamma receptor signaling pathway involved in phagocytosis	Immune Response	FALSE	FALSE	FALSE	FALSE	TRUE	FALSE	21	5	0	0.743011	0.713817	0.148602	0.142763	4230	3.12507	1.68217	1.4429	Tchem
GCLM	negative regulation of extrinsic apoptotic signaling pathway	Apoptosis	FALSE	TRUE	FALSE	FALSE	TRUE	TRUE	37	4	3	0.738681	0.436824	0.18467	0.109206	2016	3.48288	1.75719	1.7257	Tbio
CALM1	synaptic membrane	Synapse	FALSE	TRUE	FALSE	FALSE	TRUE	FALSE	40	3	2	0.731258	0.582497	0.243753	0.194166	3013	3.31266	1.32446	1.9882	Tclin
MAP2K2	regulation of early endosome to late endosome transport	Endolysosome	FALSE	FALSE	FALSE	FALSE	FALSE	TRUE	8	4	0	0.727992	0.612958	0.181998	0.153239	3055	3.30538	2.05604	1.24933	Tclin
RPL34	structural constituent of ribosome	Structural Stabilization	FALSE	TRUE	FALSE	FALSE	TRUE	TRUE	175	2	1	0.726958	0.700695	0.363479	0.350347	7902	2.50605	0.7716	1.73445	Tbio
RPL34	structural constituent of ribosome	Proteostasis	FALSE	TRUE	FALSE	FALSE	TRUE	TRUE	175	2	1	0.726958	0.700695	0.363479	0.350347	7902	2.50605	0.7716	1.73445	Tbio
RHOC	apical junction assembly	Structural Stabilization	FALSE	TRUE	FALSE	FALSE	FALSE	TRUE	7	1	1	0.72613	0.543924	0.72613	0.543924	4722	3.04536	1.08572	1.95964	Tbio
CLTC	clathrin-coated pit	Endolysosome	FALSE	TRUE	FALSE	TRUE	TRUE	FALSE	62	6	4	0.726129	1.25968	0.121021	0.209947	3934	3.17121	1.17532	1.99589	Tbio
DNM1	clathrin-coated endocytic vesicle	Endolysosome	FALSE	TRUE	TRUE	TRUE	TRUE	FALSE	25	3	1	0.714496	0.56668	0.238165	0.188893	103	4.24147	2.29165	1.94983	Tbio
MRPL50	mitochondrial translation	Proteostasis	FALSE	TRUE	TRUE	FALSE	TRUE	TRUE	94	3	1	0.712285	1.05949	0.237428	0.353165	899	3.76316	1.82983	1.93333	Tdark
MRPL50	mitochondrial translation	Mitochondrial Metabolism	FALSE	TRUE	TRUE	FALSE	TRUE	TRUE	94	3	1	0.712285	1.05949	0.237428	0.353165	899	3.76316	1.82983	1.93333	Tdark
SYT1	synaptic vesicle endocytosis	Endolysosome	FALSE	TRUE	TRUE	TRUE	TRUE	TRUE	41	4	2	0.711331	0.869689	0.177833	0.217422	2213	3.44741	1.46978	1.97763	Tbio
SYT1	synaptic vesicle endocytosis	Synapse	FALSE	TRUE	TRUE	TRUE	TRUE	TRUE	41	4	2	0.711331	0.869689	0.177833	0.217422	2213	3.44741	1.46978	1.97763	Tbio
NCKAP1	positive regulation of Arp2/3 complex-mediated actin nucleation	Structural Stabilization	FALSE	TRUE	FALSE	FALSE	TRUE	TRUE	8	1	1	0.711002	0.599263	0.711002	0.599263	4718	3.04585	1.25431	1.79154	Tbio
CHML	TRAPPIII protein complex	Proteostasis	FALSE	TRUE	FALSE	FALSE	TRUE	FALSE	12	2	1	0.710333	0.590435	0.355167	0.295217	1376	3.62668	1.63126	1.99542	Tbio
SLC4A7	regulation of cardiac muscle contraction by regulation of the release of sequestered calcium ion	Vasculature	FALSE	TRUE	FALSE	FALSE	FALSE	FALSE	21	2	2	0.707973	0.630255	0.353986	0.315128	3413	3.24942	1.39603	1.85339	Tbio
HSPA1B	chaperone-mediated protein complex assembly	Proteostasis	FALSE	TRUE	FALSE	FALSE	FALSE	FALSE	21	3	3	0.707954	0.412969	0.235985	0.137656	611	3.87122	1.88915	1.98207
DLAT	mitochondrial pyruvate dehydrogenase complex	Mitochondrial Metabolism	FALSE	TRUE	FALSE	TRUE	FALSE	TRUE	8	1	1	0.705103	0.553254	0.705103	0.553254	391	3.97545	1.97925	1.99621	Tbio
CHML	TRAPPII protein complex	Endolysosome	FALSE	TRUE	FALSE	FALSE	TRUE	FALSE	12	2	1	0.704831	0.572518	0.352416	0.286259	1376	3.62668	1.63126	1.99542	Tbio
CHML	TRAPPII protein complex	Proteostasis	FALSE	TRUE	FALSE	FALSE	TRUE	FALSE	12	2	1	0.704831	0.572518	0.352416	0.286259	1376	3.62668	1.63126	1.99542	Tbio
AP2M1	clathrin-dependent endocytosis	Endolysosome	FALSE	FALSE	TRUE	TRUE	TRUE	TRUE	27	4	0	0.702554	0.609726	0.175638	0.152432	2573	3.38499	1.40319	1.9818	Tbio
PIP5K1C	Fc-gamma receptor signaling pathway involved in phagocytosis	Autophagy	FALSE	FALSE	FALSE	TRUE	TRUE	FALSE	21	5	0	0.698017	0.697177	0.139603	0.139435	870	3.77606	1.82372	1.95234	Tchem
PIP5K1C	Fc-gamma receptor signaling pathway involved in phagocytosis	Immune Response	FALSE	FALSE	FALSE	TRUE	TRUE	FALSE	21	5	0	0.698017	0.697177	0.139603	0.139435	870	3.77606	1.82372	1.95234	Tchem
NDUFA10	NADH dehydrogenase (ubiquinone) activity	Mitochondrial Metabolism	FALSE	FALSE	TRUE	TRUE	TRUE	TRUE	41	3	0	0.696937	0.705938	0.232312	0.235313	25	4.48022	2.48806	1.99216	Tclin
TRAF2	tumor necrosis factor-mediated signaling pathway	Immune Response	FALSE	TRUE	FALSE	FALSE	TRUE	TRUE	53	4	2	0.695557	0.746646	0.173889	0.186661	3402	3.251	1.38963	1.86137	Tbio
FYN	Fc-epsilon receptor signaling pathway	Immune Response	FALSE	FALSE	FALSE	FALSE	TRUE	FALSE	24	6	0	0.693861	0.584958	0.115644	0.097493	1409	3.61707	1.65561	1.96146	Tclin
GNAQ	phosphatidylinositol metabolic process	Lipid Metabolism	FALSE	TRUE	FALSE	TRUE	TRUE	FALSE	20	1	1	0.692743	0.677238	0.692743	0.677238	542	3.90703	2.15883	1.74821	Tbio
CLTC	clathrin coat assembly	Endolysosome	FALSE	TRUE	FALSE	TRUE	TRUE	TRUE	17	4	2	0.692423	0.772862	0.173106	0.193215	3934	3.17121	1.17532	1.99589	Tbio
PRKCA	stimulatory C-type lectin receptor signaling pathway	Immune Response	FALSE	FALSE	TRUE	FALSE	TRUE	FALSE	21	8	0	0.690147	0.524806	0.0862683	0.0656007	289	4.04892	2.11705	1.93187	Tchem
CHML	COPII vesicle coating	Proteostasis	FALSE	TRUE	FALSE	FALSE	FALSE	FALSE	23	2	1	0.688886	0.467032	0.344443	0.233516	1376	3.62668	1.63126	1.99542	Tbio
ACSL5	arachidonate-CoA ligase activity	Lipid Metabolism	FALSE	TRUE	FALSE	FALSE	TRUE	TRUE	11	3	1	0.687982	0.563379	0.229327	0.187793	2831	3.34458	1.90329	1.44128	Tbio
HRAS	stimulatory C-type lectin receptor signaling pathway	Immune Response	FALSE	FALSE	FALSE	FALSE	TRUE	FALSE	21	6	0	0.686216	0.448632	0.114369	0.074772	161	4.1595	2.25526	1.90425	Tchem
CLTC	clathrin coat of coated pit	Endolysosome	FALSE	TRUE	FALSE	TRUE	TRUE	TRUE	8	2	1	0.683073	0.533769	0.341536	0.266884	3934	3.17121	1.17532	1.99589	Tbio
PRKCD	stimulatory C-type lectin receptor signaling pathway	Immune Response	FALSE	TRUE	FALSE	FALSE	TRUE	FALSE	21	7	1	0.682248	0.412492	0.0974639	0.0589274	2476	3.40002	1.52814	1.87188	Tclin
MAPK1	cellular response to reactive oxygen species	Oxidative Stress	FALSE	TRUE	TRUE	TRUE	TRUE	TRUE	51	5	1	0.680948	0.531323	0.13619	0.106265	2720	3.36212	1.52027	1.84185	Tchem
SLC2A1	positive regulation of superoxide anion generation	Oxidative Stress	FALSE	TRUE	FALSE	FALSE	TRUE	FALSE	17	5	1	0.674855	0.354979	0.134971	0.0709958	6227	2.80373	1.39628	1.40745	Tchem
AKR1C3	negative regulation of miRNA transcription	Epigenetic	FALSE	TRUE	FALSE	FALSE	FALSE	FALSE	27	3	2	0.673799	0.561423	0.2246	0.187141	6022	2.83906	0.878012	1.96105	Tchem
VCAM1	receptor internalization	Endolysosome	FALSE	TRUE	FALSE	FALSE	TRUE	FALSE	50	3	1	0.667547	0.510676	0.222516	0.170225	7569	2.57178	0.717229	1.85455	Tchem
PIP4K2A	phosphatidylinositol-3-phosphate biosynthetic process	Lipid Metabolism	FALSE	TRUE	FALSE	TRUE	TRUE	FALSE	22	2	1	0.665866	0.83469	0.332933	0.417345	2267	3.43654	2.05046	1.38608	Tbio
STAT3	type II interferon-mediated signaling pathway	Immune Response	FALSE	TRUE	TRUE	TRUE	FALSE	FALSE	13	2	2	0.664763	0.733777	0.332381	0.366888	1119	3.70058	1.71461	1.98597	Tchem
DLG4	endocytic vesicle membrane	Endolysosome	FALSE	TRUE	TRUE	TRUE	TRUE	TRUE	74	2	1	0.664452	0.589914	0.332226	0.294957	599	3.87593	1.95398	1.92195	Tchem
RHOA	positive regulation of endothelial cell migration	Vasculature	FALSE	TRUE	FALSE	TRUE	TRUE	FALSE	61	3	2	0.663037	0.562166	0.221012	0.187389	7313	2.61656	1.14539	1.47117	Tbio
NFKBIA	interleukin-1-mediated signaling pathway	Immune Response	FALSE	TRUE	TRUE	FALSE	TRUE	TRUE	22	5	2	0.66278	0.491192	0.132556	0.0982383	1791	3.52903	1.53355	1.99547	Tchem
NDUFB8	NADH dehydrogenase (ubiquinone) activity	Mitochondrial Metabolism	FALSE	FALSE	FALSE	FALSE	TRUE	TRUE	41	3	0	0.662186	0.695251	0.220729	0.23175	1695	3.54994	1.55654	1.9934	Tclin
NDUFB9	NADH dehydrogenase (ubiquinone) activity	Mitochondrial Metabolism	FALSE	FALSE	FALSE	FALSE	TRUE	TRUE	41	3	0	0.661176	0.673975	0.220392	0.224658	456	3.94343	1.96116	1.98227	Tclin
NDUFS2	NADH dehydrogenase (ubiquinone) activity	Mitochondrial Metabolism	FALSE	FALSE	TRUE	TRUE	TRUE	TRUE	41	3	0	0.656913	0.660267	0.218971	0.220089	12	4.56122	2.57484	1.98639	Tclin
VAV1	Fc-gamma receptor signaling pathway involved in phagocytosis	Autophagy	FALSE	FALSE	TRUE	FALSE	TRUE	TRUE	21	6	0	0.656689	0.905891	0.109448	0.150982	1341	3.63499	1.66276	1.97223	Tchem
VAV1	Fc-gamma receptor signaling pathway involved in phagocytosis	Immune Response	FALSE	FALSE	TRUE	FALSE	TRUE	TRUE	21	6	0	0.656689	0.905891	0.109448	0.150982	1341	3.63499	1.66276	1.97223	Tchem
HSD17B4	negative regulation of miRNA transcription	Epigenetic	FALSE	TRUE	FALSE	FALSE	FALSE	FALSE	27	5	2	0.655406	0.51899	0.131081	0.103798	370	3.98717	2.2696	1.71758	Tbio
STX1A	synaptic vesicle exocytosis	Synapse	FALSE	TRUE	TRUE	TRUE	TRUE	TRUE	21	2	1	0.655117	0.673394	0.327558	0.336697	2726	3.36148	1.3697	1.99178	Tbio
ABCC1	neuron apoptotic process	Apoptosis	FALSE	TRUE	FALSE	FALSE	TRUE	FALSE	79	2	2	0.653385	0.625555	0.326693	0.312777	12951	1.76366	1.76366	0	Tchem
PDHA1	mitochondrial pyruvate dehydrogenase complex	Mitochondrial Metabolism	FALSE	TRUE	TRUE	TRUE	FALSE	TRUE	8	2	1	0.652991	0.513339	0.326495	0.25667	8374	2.42564	0.429918	1.99573	Tbio
AK2	mitochondrial proton-transporting ATP synthase complex, coupling factor F(o)	Mitochondrial Metabolism	FALSE	TRUE	FALSE	FALSE	FALSE	FALSE	11	2	2	0.65245	0.502387	0.326225	0.251194	7386	2.60407	1.31136	1.2927	Tbio
SLC2A1	positive regulation of neuron apoptotic process	Apoptosis	FALSE	TRUE	FALSE	FALSE	FALSE	FALSE	51	4	2	0.651748	0.605953	0.162937	0.151488	6227	2.80373	1.39628	1.40745	Tchem
DLG4	ionotropic glutamate receptor activity	Synapse	FALSE	TRUE	TRUE	TRUE	TRUE	FALSE	12	2	2	0.651708	0.371353	0.325854	0.185677	599	3.87593	1.95398	1.92195	Tchem
CFTR	clathrin-dependent endocytosis	Endolysosome	FALSE	TRUE	FALSE	FALSE	TRUE	FALSE	27	4	2	0.648106	0.787659	0.162026	0.196915	9259	2.2768	2.2768	0	Tclin
STX1A	regulation of exocytosis	Endolysosome	FALSE	TRUE	TRUE	TRUE	TRUE	FALSE	31	3	2	0.647156	0.395489	0.215719	0.13183	2726	3.36148	1.3697	1.99178	Tbio
HRAS	regulation of early endosome to late endosome transport	Endolysosome	FALSE	FALSE	FALSE	FALSE	FALSE	FALSE	8	4	0	0.646637	0.45393	0.161659	0.113483	161	4.1595	2.25526	1.90425	Tchem
NDUFA10	mitochondrial electron transport, NADH to ubiquinone	Mitochondrial Metabolism	FALSE	FALSE	TRUE	TRUE	TRUE	TRUE	47	3	0	0.645329	0.655088	0.21511	0.218363	25	4.48022	2.48806	1.99216	Tclin
PLD2	phosphatidylinositol-mediated signaling	Lipid Metabolism	FALSE	TRUE	FALSE	FALSE	TRUE	FALSE	26	1	1	0.645219	0.641521	0.645219	0.641521	5312	2.95105	1.89104	1.06001	Tchem
PNP	phosphatidylinositol biosynthetic process	Lipid Metabolism	FALSE	TRUE	FALSE	TRUE	TRUE	FALSE	46	2	1	0.643491	0.629311	0.321745	0.314655	804	3.79478	2.11136	1.68342	Tclin
NDUFA4	NADH dehydrogenase (ubiquinone) activity	Mitochondrial Metabolism	FALSE	FALSE	FALSE	FALSE	TRUE	TRUE	41	3	0	0.641582	0.671214	0.213861	0.223738	1338	3.63562	1.64895	1.98667	Tclin
PTEN	Fc-gamma receptor signaling pathway involved in phagocytosis	Autophagy	FALSE	FALSE	FALSE	FALSE	TRUE	FALSE	21	5	0	0.641097	0.512991	0.128219	0.102598	11532	1.94611	1.94611	0	Tchem
PTEN	Fc-gamma receptor signaling pathway involved in phagocytosis	Immune Response	FALSE	FALSE	FALSE	FALSE	TRUE	FALSE	21	5	0	0.641097	0.512991	0.128219	0.102598	11532	1.94611	1.94611	0	Tchem
NDUFAB1	NADH dehydrogenase (ubiquinone) activity	Mitochondrial Metabolism	FALSE	FALSE	FALSE	FALSE	TRUE	FALSE	41	3	0	0.639393	0.682929	0.213131	0.227643	2947	3.32493	1.34053	1.9844	Tclin
UBC	proteasome core complex, alpha-subunit complex	Proteostasis	FALSE	TRUE	FALSE	FALSE	FALSE	FALSE	11	1	1	0.635427	0.468293	0.635427	0.468293	1474	3.60052	1.6965	1.90402	Tbio
DLG1	glutamate receptor signaling pathway	Synapse	FALSE	TRUE	FALSE	FALSE	TRUE	FALSE	17	2	2	0.633894	0.45114	0.316947	0.22557	1075	3.7152	1.88961	1.82559	Tbio
DNM3	receptor-mediated endocytosis	Endolysosome	FALSE	TRUE	TRUE	FALSE	TRUE	FALSE	69	2	1	0.631403	0.621444	0.315701	0.310722	3718	3.20208	1.2054	1.99668	Tbio
GDI2	vesicle coating	Endolysosome	FALSE	TRUE	FALSE	FALSE	TRUE	FALSE	11	1	1	0.630702	0.62504	0.630702	0.62504	1044	3.72404	1.94437	1.77967	Tbio
PLCG2	Fc-gamma receptor signaling pathway involved in phagocytosis	Autophagy	TRUE	FALSE	TRUE	TRUE	TRUE	FALSE	21	9	0	0.628144	0.953599	0.0697938	0.105955	49	4.35996	2.90385	1.45611	Tchem
PLCG2	Fc-gamma receptor signaling pathway involved in phagocytosis	Immune Response	TRUE	FALSE	TRUE	TRUE	TRUE	FALSE	21	9	0	0.628144	0.953599	0.0697938	0.105955	49	4.35996	2.90385	1.45611	Tchem
BCAR1	substrate adhesion-dependent cell spreading	Structural Stabilization	FALSE	TRUE	FALSE	FALSE	TRUE	FALSE	47	2	1	0.625201	0.543966	0.3126	0.271983	5644	2.90109	1.95021	0.950879	Tbio
IKBKG	CD40 receptor complex	Immune Response	FALSE	TRUE	FALSE	FALSE	FALSE	FALSE	11	1	1	0.624782	0.593696	0.624782	0.593696	9623	2.21873	0.419094	1.79963	Tbio
IQGAP1	regulation of early endosome to late endosome transport	Endolysosome	FALSE	FALSE	TRUE	TRUE	FALSE	FALSE	8	4	0	0.624167	0.459196	0.156042	0.114799	229	4.10648	2.12482	1.98166	Tbio
NDUFA13	NADH dehydrogenase (ubiquinone) activity	Mitochondrial Metabolism	FALSE	FALSE	TRUE	TRUE	TRUE	FALSE	41	3	0	0.622487	0.665746	0.207496	0.221915	2823	3.34606	1.52355	1.8225	Tclin
IKBKG	toll-like receptor 3 signaling pathway	Immune Response	FALSE	TRUE	FALSE	FALSE	TRUE	FALSE	13	2	1	0.622421	0.322816	0.31121	0.161408	9623	2.21873	0.419094	1.79963	Tbio
UBC	clathrin-coated endocytic vesicle membrane	Endolysosome	FALSE	TRUE	FALSE	FALSE	TRUE	FALSE	70	4	1	0.621439	0.743244	0.15536	0.185811	1474	3.60052	1.6965	1.90402	Tbio
AK2	proton-transporting ATP synthase activity, rotational mechanism	Mitochondrial Metabolism	FALSE	TRUE	FALSE	FALSE	TRUE	FALSE	19	2	1	0.621264	0.536169	0.310632	0.268085	7386	2.60407	1.31136	1.2927	Tbio
JAK2	stimulatory C-type lectin receptor signaling pathway	Immune Response	FALSE	FALSE	FALSE	FALSE	TRUE	FALSE	21	6	0	0.61929	0.376409	0.103215	0.0627348	1561	3.58039	2.01482	1.56557	Tclin
HSPA1A	positive regulation of tumor necrosis factor-mediated signaling pathway	Immune Response	FALSE	TRUE	FALSE	FALSE	TRUE	TRUE	13	2	2	0.618612	0.250342	0.309306	0.125171	6105	2.82552	1.26496	1.56056
RABGGTB	amyloid-beta clearance by transcytosis	APP Metabolism	FALSE	TRUE	FALSE	FALSE	FALSE	FALSE	7	1	1	0.618031	0.214116	0.618031	0.214116	6094	2.82697	1.56247	1.2645	Tbio
ACSL3	lipid biosynthetic process	Lipid Metabolism	FALSE	TRUE	FALSE	TRUE	FALSE	FALSE	19	3	2	0.617542	0.389486	0.205847	0.129829	2375	3.41912	1.51742	1.9017	Tbio
DNAJC6	clathrin coat of trans-Golgi network vesicle	Proteostasis	FALSE	TRUE	TRUE	FALSE	FALSE	FALSE	7	1	1	0.615658	0.315709	0.615658	0.315709	186	4.13251	2.13777	1.99474	Tbio
NDUFS4	NADH dehydrogenase (ubiquinone) activity	Mitochondrial Metabolism	FALSE	FALSE	FALSE	FALSE	TRUE	TRUE	41	3	0	0.615359	0.660941	0.20512	0.220314	81	4.28803	2.29921	1.98881	Tclin
NDUFA10	mitochondrial respiratory chain complex I	Mitochondrial Metabolism	FALSE	FALSE	TRUE	TRUE	TRUE	TRUE	51	3	0	0.612277	0.625489	0.204092	0.208496	25	4.48022	2.48806	1.99216	Tclin
GRB2	extrinsic component of cytoplasmic side of plasma membrane	Lipid Metabolism	FALSE	TRUE	FALSE	FALSE	TRUE	FALSE	37	2	2	0.611203	0.571898	0.305602	0.285949	2941	3.32602	1.64142	1.6846	Tchem
CYCS	mitochondrial respiratory chain complex III	Mitochondrial Metabolism	FALSE	TRUE	FALSE	TRUE	TRUE	FALSE	13	1	1	0.611117	0.447533	0.611117	0.447533	3673	3.20769	1.21294	1.99475	Tbio
MRPS9	mitochondrial small ribosomal subunit	Proteostasis	FALSE	TRUE	FALSE	FALSE	TRUE	TRUE	33	3	1	0.609467	1.01652	0.203156	0.338839	1272	3.65555	1.67781	1.97774	Tdark
MRPS9	mitochondrial small ribosomal subunit	Mitochondrial Metabolism	FALSE	TRUE	FALSE	FALSE	TRUE	TRUE	33	3	1	0.609467	1.01652	0.203156	0.338839	1272	3.65555	1.67781	1.97774	Tdark
STAT3	Fc-gamma receptor signaling pathway involved in phagocytosis	Autophagy	FALSE	FALSE	TRUE	TRUE	TRUE	FALSE	21	5	0	0.608977	0.807086	0.121795	0.161417	1119	3.70058	1.71461	1.98597	Tchem
STAT3	Fc-gamma receptor signaling pathway involved in phagocytosis	Immune Response	FALSE	FALSE	TRUE	TRUE	TRUE	FALSE	21	5	0	0.608977	0.807086	0.121795	0.161417	1119	3.70058	1.71461	1.98597	Tchem
ACSL1	arachidonate-CoA ligase activity	Lipid Metabolism	FALSE	TRUE	TRUE	FALSE	TRUE	TRUE	11	3	1	0.608916	0.44026	0.202972	0.146753	1040	3.72438	1.77277	1.95162	Tbio
DNM1	endolysosome membrane	Endolysosome	FALSE	TRUE	TRUE	TRUE	FALSE	FALSE	20	3	1	0.606518	0.5258	0.202173	0.175267	103	4.24147	2.29165	1.94983	Tbio
TP53	amyloid fibril formation	APP Metabolism	FALSE	TRUE	FALSE	FALSE	TRUE	FALSE	27	3	2	0.605717	0.287492	0.201906	0.0958306	4869	3.02608	1.55104	1.47504	Tchem
NDUFB9	mitochondrial electron transport, NADH to ubiquinone	Mitochondrial Metabolism	FALSE	FALSE	FALSE	FALSE	TRUE	TRUE	47	3	0	0.604568	0.603978	0.201523	0.201326	456	3.94343	1.96116	1.98227	Tclin
PAK1	Fc-gamma receptor signaling pathway involved in phagocytosis	Autophagy	FALSE	FALSE	TRUE	TRUE	TRUE	TRUE	21	4	0	0.604386	0.579217	0.151096	0.144804	835	3.78518	1.78923	1.99596	Tchem
PAK1	Fc-gamma receptor signaling pathway involved in phagocytosis	Immune Response	FALSE	FALSE	TRUE	TRUE	TRUE	TRUE	21	4	0	0.604386	0.579217	0.151096	0.144804	835	3.78518	1.78923	1.99596	Tchem
NDUFA9	NADH dehydrogenase (ubiquinone) activity	Mitochondrial Metabolism	FALSE	FALSE	TRUE	TRUE	TRUE	TRUE	41	3	0	0.604017	0.633818	0.201339	0.211273	71	4.29873	2.30936	1.98936	Tclin
ITPR1	Fc-gamma receptor signaling pathway involved in phagocytosis	Autophagy	FALSE	FALSE	TRUE	FALSE	TRUE	FALSE	21	6	0	0.603176	0.67612	0.100529	0.112687	85	4.27789	2.30458	1.97331	Tchem
ITPR1	Fc-gamma receptor signaling pathway involved in phagocytosis	Immune Response	FALSE	FALSE	TRUE	FALSE	TRUE	FALSE	21	6	0	0.603176	0.67612	0.100529	0.112687	85	4.27789	2.30458	1.97331	Tchem
MAPK8	regulation of early endosome to late endosome transport	Endolysosome	FALSE	FALSE	FALSE	FALSE	FALSE	FALSE	8	4	0	0.601798	0.448578	0.150449	0.112144	1134	3.69603	1.69887	1.99716	Tchem
TBK1	toll-like receptor 3 signaling pathway	Immune Response	FALSE	TRUE	FALSE	FALSE	TRUE	FALSE	13	1	1	0.601238	0.44356	0.601238	0.44356	3561	3.22526	1.45232	1.77295	Tchem
NDUFS4	mitochondrial electron transport, NADH to ubiquinone	Mitochondrial Metabolism	FALSE	FALSE	FALSE	FALSE	TRUE	TRUE	47	3	0	0.599447	0.620989	0.199816	0.206996	81	4.28803	2.29921	1.98881	Tclin
CDC42	positive regulation of stress fiber assembly	Structural Stabilization	FALSE	TRUE	FALSE	TRUE	TRUE	TRUE	52	2	2	0.599202	0.394783	0.299601	0.197392	724	3.82995	1.87277	1.95718	Tchem
RPS8	cytoplasmic translation	Proteostasis	FALSE	TRUE	FALSE	FALSE	FALSE	TRUE	89	2	1	0.598108	0.610685	0.299054	0.305342	3197	3.28351	1.55777	1.72574	Tbio
NDUFB8	mitochondrial electron transport, NADH to ubiquinone	Mitochondrial Metabolism	FALSE	FALSE	FALSE	FALSE	TRUE	TRUE	47	3	0	0.597874	0.614606	0.199291	0.204869	1695	3.54994	1.55654	1.9934	Tclin
MRPL39	mitochondrial large ribosomal subunit	Mitochondrial Metabolism	FALSE	FALSE	TRUE	FALSE	TRUE	TRUE	56	2	0	0.597646	0.594144	0.298823	0.297072	1157	3.68987	1.72248	1.96739	Tdark
MRPL39	mitochondrial large ribosomal subunit	Proteostasis	FALSE	FALSE	TRUE	FALSE	TRUE	TRUE	56	2	0	0.597646	0.594144	0.298823	0.297072	1157	3.68987	1.72248	1.96739	Tdark
LMNA	regulation of early endosome to late endosome transport	Endolysosome	FALSE	FALSE	TRUE	FALSE	FALSE	FALSE	8	4	0	0.597585	0.461887	0.149396	0.115472	158	4.16137	2.1827	1.97868	Tbio
MRPL47	mitochondrial large ribosomal subunit	Mitochondrial Metabolism	FALSE	FALSE	FALSE	FALSE	TRUE	TRUE	56	3	0	0.596685	0.825775	0.198895	0.275258	2613	3.37958	1.43309	1.94649	Tbio
MRPL47	mitochondrial large ribosomal subunit	Proteostasis	FALSE	FALSE	FALSE	FALSE	TRUE	TRUE	56	3	0	0.596685	0.825775	0.198895	0.275258	2613	3.37958	1.43309	1.94649	Tbio
HIP1R	amyloid-beta clearance by transcytosis	APP Metabolism	FALSE	TRUE	FALSE	FALSE	FALSE	FALSE	7	2	1	0.596036	0.103778	0.298018	0.051889	1432	3.6117	1.8376	1.7741	Tbio
MRPL9	mitochondrial large ribosomal subunit	Mitochondrial Metabolism	FALSE	FALSE	FALSE	FALSE	TRUE	TRUE	56	3	0	0.595881	0.82495	0.198627	0.274983	3364	3.25848	1.33589	1.92259	Tdark
MRPL9	mitochondrial large ribosomal subunit	Proteostasis	FALSE	FALSE	FALSE	FALSE	TRUE	TRUE	56	3	0	0.595881	0.82495	0.198627	0.274983	3364	3.25848	1.33589	1.92259	Tdark
SYNJ1	phosphatidylinositol kinase activity	Lipid Metabolism	FALSE	TRUE	TRUE	TRUE	FALSE	FALSE	8	1	1	0.595547	0.531927	0.595547	0.531927	55	4.33734	2.34104	1.9963	Tbio
MRPL42	mitochondrial large ribosomal subunit	Mitochondrial Metabolism	FALSE	FALSE	FALSE	FALSE	TRUE	TRUE	56	3	0	0.592938	0.81467	0.197646	0.271557	3904	3.1754	1.66044	1.51496	Tdark
MRPL42	mitochondrial large ribosomal subunit	Proteostasis	FALSE	FALSE	FALSE	FALSE	TRUE	TRUE	56	3	0	0.592938	0.81467	0.197646	0.271557	3904	3.1754	1.66044	1.51496	Tdark
DNM1	synaptic vesicle endocytosis	Endolysosome	FALSE	FALSE	TRUE	TRUE	TRUE	TRUE	41	4	0	0.592529	0.574722	0.148132	0.14368	103	4.24147	2.29165	1.94983	Tbio
DNM1	synaptic vesicle endocytosis	Synapse	FALSE	FALSE	TRUE	TRUE	TRUE	TRUE	41	4	0	0.592529	0.574722	0.148132	0.14368	103	4.24147	2.29165	1.94983	Tbio
DNM2	clathrin adaptor activity	Endolysosome	FALSE	FALSE	TRUE	FALSE	TRUE	FALSE	18	3	0	0.59203	0.459772	0.197343	0.153257	6816	2.70559	1.3175	1.38808	Tchem
MRPL12	mitochondrial large ribosomal subunit	Mitochondrial Metabolism	FALSE	FALSE	TRUE	FALSE	TRUE	TRUE	56	3	0	0.590902	0.797069	0.196967	0.26569	5431	2.93349	1.14371	1.78979	Tbio
MRPL12	mitochondrial large ribosomal subunit	Proteostasis	FALSE	FALSE	TRUE	FALSE	TRUE	TRUE	56	3	0	0.590902	0.797069	0.196967	0.26569	5431	2.93349	1.14371	1.78979	Tbio
DNM2	postsynaptic neurotransmitter receptor internalization	Endolysosome	FALSE	FALSE	TRUE	FALSE	TRUE	FALSE	8	2	0	0.5907	0.530784	0.29535	0.265392	6816	2.70559	1.3175	1.38808	Tchem
DNM2	postsynaptic neurotransmitter receptor internalization	Synapse	FALSE	FALSE	TRUE	FALSE	TRUE	FALSE	8	2	0	0.5907	0.530784	0.29535	0.265392	6816	2.70559	1.3175	1.38808	Tchem
NDUFS7	NADH dehydrogenase (ubiquinone) activity	Mitochondrial Metabolism	FALSE	FALSE	TRUE	FALSE	TRUE	TRUE	41	3	0	0.588196	0.618324	0.196065	0.206108	428	3.95261	2.11815	1.83446	Tclin
UBC	proteasome accessory complex	Proteostasis	FALSE	TRUE	FALSE	FALSE	FALSE	FALSE	17	1	1	0.587088	0.530623	0.587088	0.530623	1474	3.60052	1.6965	1.90402	Tbio
MRPL28	mitochondrial large ribosomal subunit	Mitochondrial Metabolism	FALSE	FALSE	FALSE	FALSE	TRUE	TRUE	56	3	0	0.586164	0.799917	0.195388	0.266639	246	4.09135	2.11206	1.97929	Tbio
MRPL28	mitochondrial large ribosomal subunit	Proteostasis	FALSE	FALSE	FALSE	FALSE	TRUE	TRUE	56	3	0	0.586164	0.799917	0.195388	0.266639	246	4.09135	2.11206	1.97929	Tbio
CXCL8	response to hydrogen peroxide	Oxidative Stress	FALSE	TRUE	FALSE	FALSE	TRUE	FALSE	35	4	1	0.583505	0.515151	0.145876	0.128788	23905	0.537035	0.537035	0	Tchem
MRPL41	mitochondrial large ribosomal subunit	Mitochondrial Metabolism	FALSE	FALSE	FALSE	FALSE	TRUE	TRUE	56	3	0	0.581132	0.805258	0.193711	0.268419	2880	3.33702	1.55987	1.77714	Tbio
MRPL41	mitochondrial large ribosomal subunit	Proteostasis	FALSE	FALSE	FALSE	FALSE	TRUE	TRUE	56	3	0	0.581132	0.805258	0.193711	0.268419	2880	3.33702	1.55987	1.77714	Tbio
GDI2	TRAPPIII protein complex	Proteostasis	FALSE	TRUE	FALSE	FALSE	TRUE	FALSE	12	1	1	0.580911	0.575722	0.580911	0.575722	1044	3.72404	1.94437	1.77967	Tbio
DNM3	postsynaptic neurotransmitter receptor internalization	Endolysosome	FALSE	FALSE	TRUE	FALSE	TRUE	TRUE	8	2	0	0.580467	0.521955	0.290233	0.260977	3718	3.20208	1.2054	1.99668	Tbio
DNM3	postsynaptic neurotransmitter receptor internalization	Synapse	FALSE	FALSE	TRUE	FALSE	TRUE	TRUE	8	2	0	0.580467	0.521955	0.290233	0.260977	3718	3.20208	1.2054	1.99668	Tbio
TP53	cellular response to amyloid-beta	APP Metabolism	FALSE	TRUE	FALSE	FALSE	TRUE	FALSE	38	6	1	0.580443	0.192642	0.0967404	0.032107	4869	3.02608	1.55104	1.47504	Tchem
GDI2	TRAPPII protein complex	Endolysosome	FALSE	TRUE	FALSE	FALSE	TRUE	FALSE	12	1	1	0.579354	0.574857	0.579354	0.574857	1044	3.72404	1.94437	1.77967	Tbio
GDI2	TRAPPII protein complex	Proteostasis	FALSE	TRUE	FALSE	FALSE	TRUE	FALSE	12	1	1	0.579354	0.574857	0.579354	0.574857	1044	3.72404	1.94437	1.77967	Tbio
PRKCA	learning or memory	Synapse	FALSE	TRUE	TRUE	FALSE	TRUE	FALSE	66	4	2	0.578674	0.437551	0.144668	0.109388	289	4.04892	2.11705	1.93187	Tchem
MRPL37	mitochondrial large ribosomal subunit	Mitochondrial Metabolism	FALSE	FALSE	TRUE	FALSE	TRUE	TRUE	56	3	0	0.57794	0.785827	0.192647	0.261942	438	3.94811	1.96584	1.98227	Tdark
MRPL37	mitochondrial large ribosomal subunit	Proteostasis	FALSE	FALSE	TRUE	FALSE	TRUE	TRUE	56	3	0	0.57794	0.785827	0.192647	0.261942	438	3.94811	1.96584	1.98227	Tdark
NDUFA13	mitochondrial respiratory chain complex I	Mitochondrial Metabolism	FALSE	FALSE	TRUE	TRUE	TRUE	TRUE	51	3	0	0.57771	0.591908	0.19257	0.197303	2823	3.34606	1.52355	1.8225	Tclin
HLA-DRA	positive regulation of T cell activation	Immune Response	FALSE	TRUE	TRUE	FALSE	TRUE	TRUE	33	2	2	0.577695	0.268652	0.288847	0.134326	33	4.41214	2.41705	1.99509
WNT5A	phosphatidylinositol-3-phosphate biosynthetic process	Lipid Metabolism	FALSE	TRUE	FALSE	FALSE	TRUE	FALSE	22	1	1	0.57724	0.553758	0.57724	0.553758	13410	1.71146	1.71146	0	Tbio
PRKAB2	regulation of macroautophagy	Autophagy	FALSE	TRUE	FALSE	FALSE	TRUE	FALSE	55	2	1	0.576525	0.44166	0.288262	0.22083	2519	3.394	1.53524	1.85875	Tchem
NDUFAB1	mitochondrial respiratory chain complex I	Mitochondrial Metabolism	FALSE	FALSE	FALSE	FALSE	TRUE	TRUE	51	3	0	0.576351	0.58185	0.192117	0.19395	2947	3.32493	1.34053	1.9844	Tclin
ALOX5	positive regulation of superoxide anion generation	Oxidative Stress	FALSE	FALSE	FALSE	TRUE	TRUE	FALSE	17	5	0	0.575661	0.359635	0.115132	0.071927	1233	3.66786	1.68957	1.97829	Tclin
BCR	Fc-epsilon receptor signaling pathway	Immune Response	FALSE	FALSE	FALSE	FALSE	TRUE	FALSE	24	5	0	0.575563	0.500449	0.115113	0.10009	1058	3.72091	2.29749	1.42342	Tclin
PTK2	Fc-gamma receptor signaling pathway involved in phagocytosis	Autophagy	FALSE	FALSE	FALSE	FALSE	TRUE	TRUE	21	7	0	0.575421	0.722847	0.082203	0.103264	1816	3.52192	1.75576	1.76616	Tchem
PTK2	Fc-gamma receptor signaling pathway involved in phagocytosis	Immune Response	FALSE	FALSE	FALSE	FALSE	TRUE	TRUE	21	7	0	0.575421	0.722847	0.082203	0.103264	1816	3.52192	1.75576	1.76616	Tchem
PAK2	Fc-gamma receptor signaling pathway involved in phagocytosis	Autophagy	FALSE	FALSE	FALSE	FALSE	TRUE	FALSE	21	3	0	0.575382	0.496025	0.191794	0.165342	4953	3.01131	1.51254	1.49877	Tchem
PAK2	Fc-gamma receptor signaling pathway involved in phagocytosis	Immune Response	FALSE	FALSE	FALSE	FALSE	TRUE	FALSE	21	3	0	0.575382	0.496025	0.191794	0.165342	4953	3.01131	1.51254	1.49877	Tchem
NDUFS2	mitochondrial electron transport, NADH to ubiquinone	Mitochondrial Metabolism	FALSE	FALSE	TRUE	TRUE	TRUE	TRUE	47	3	0	0.574491	0.580782	0.191497	0.193594	12	4.56122	2.57484	1.98639	Tclin
MRPL1	mitochondrial large ribosomal subunit	Mitochondrial Metabolism	FALSE	FALSE	TRUE	FALSE	TRUE	TRUE	56	3	0	0.574017	0.794923	0.191339	0.264974	1773	3.53126	1.55008	1.98117	Tdark
MRPL1	mitochondrial large ribosomal subunit	Proteostasis	FALSE	FALSE	TRUE	FALSE	TRUE	TRUE	56	3	0	0.574017	0.794923	0.191339	0.264974	1773	3.53126	1.55008	1.98117	Tdark
LYN	stimulatory C-type lectin receptor signaling pathway	Immune Response	FALSE	FALSE	TRUE	FALSE	TRUE	TRUE	21	7	0	0.572242	0.317134	0.0817489	0.0453049	5524	2.91992	1.54439	1.37553	Tclin
NDUFB8	mitochondrial respiratory chain complex I	Mitochondrial Metabolism	FALSE	FALSE	FALSE	FALSE	TRUE	TRUE	51	3	0	0.570244	0.574597	0.190081	0.191532	1695	3.54994	1.55654	1.9934	Tclin
DNM1	clathrin-dependent endocytosis	Endolysosome	FALSE	FALSE	TRUE	TRUE	TRUE	FALSE	27	3	0	0.569839	0.480284	0.189946	0.160095	103	4.24147	2.29165	1.94983	Tbio
MTHFR	cellular response to amyloid-beta	APP Metabolism	FALSE	TRUE	FALSE	FALSE	TRUE	FALSE	38	5	1	0.569467	0.40113	0.113893	0.0802259	427	3.95323	2.77528	1.17795	Tbio
HSPA1B	negative regulation of endoplasmic reticulum stress-induced intrinsic apoptotic signaling pathway	Apoptosis	FALSE	TRUE	FALSE	FALSE	FALSE	FALSE	19	3	3	0.568484	0.121963	0.189495	0.0406544	611	3.87122	1.88915	1.98207
HSPA1B	negative regulation of endoplasmic reticulum stress-induced intrinsic apoptotic signaling pathway	Proteostasis	FALSE	TRUE	FALSE	FALSE	FALSE	FALSE	19	3	3	0.568484	0.121963	0.189495	0.0406544	611	3.87122	1.88915	1.98207
SYK	stimulatory C-type lectin receptor signaling pathway	Immune Response	FALSE	FALSE	TRUE	FALSE	TRUE	TRUE	21	7	0	0.568336	0.506942	0.0811909	0.0724203	702	3.8355	1.85858	1.97692	Tchem
KRAS	regulation of early endosome to late endosome transport	Endolysosome	FALSE	FALSE	FALSE	FALSE	FALSE	FALSE	8	4	0	0.566838	0.371673	0.141709	0.0929182	238	4.09837	2.1148	1.98357	Tchem
NDUFS2	mitochondrial respiratory chain complex I	Mitochondrial Metabolism	FALSE	FALSE	TRUE	TRUE	TRUE	TRUE	51	3	0	0.566297	0.588846	0.188766	0.196282	12	4.56122	2.57484	1.98639	Tclin
NDUFB1	proton motive force-driven mitochondrial ATP synthesis	Mitochondrial Metabolism	FALSE	FALSE	FALSE	FALSE	TRUE	TRUE	64	3	0	0.565394	0.558443	0.188465	0.186148	2456	3.40384	1.43807	1.96576	Tclin
NDUFS4	mitochondrial respiratory chain complex I	Mitochondrial Metabolism	FALSE	FALSE	FALSE	FALSE	TRUE	TRUE	51	3	0	0.565016	0.592829	0.188339	0.19761	81	4.28803	2.29921	1.98881	Tclin
UBC	proteasome regulatory particle, base subcomplex	Proteostasis	FALSE	TRUE	FALSE	FALSE	FALSE	FALSE	9	1	1	0.56477	0.326287	0.56477	0.326287	1474	3.60052	1.6965	1.90402	Tbio
ALDH3A2	NADH dehydrogenase (ubiquinone) activity	Mitochondrial Metabolism	FALSE	FALSE	FALSE	FALSE	TRUE	FALSE	41	3	0	0.564314	0.535977	0.188105	0.178659	380	3.98014	2.00908	1.97106	Tbio
PTK2	cellular response to amyloid-beta	APP Metabolism	FALSE	TRUE	FALSE	FALSE	TRUE	FALSE	38	3	2	0.561322	0.366597	0.187107	0.122199	1816	3.52192	1.75576	1.76616	Tchem
MMP2	neuron apoptotic process	Apoptosis	FALSE	TRUE	FALSE	FALSE	TRUE	FALSE	79	4	1	0.560529	0.475913	0.140132	0.118978	1886	3.50449	1.97018	1.53431	Tchem
CTNNA1	fascia adherens	Structural Stabilization	FALSE	TRUE	FALSE	TRUE	FALSE	FALSE	8	1	1	0.559381	0.309258	0.559381	0.309258	3363	3.25852	1.77064	1.48787	Tbio
NDUFS7	mitochondrial electron transport, NADH to ubiquinone	Mitochondrial Metabolism	FALSE	FALSE	TRUE	FALSE	TRUE	TRUE	47	3	0	0.559278	0.561655	0.186426	0.187218	428	3.95261	2.11815	1.83446	Tclin
RPS8	cytosolic ribosome	Proteostasis	FALSE	TRUE	FALSE	FALSE	FALSE	TRUE	92	2	1	0.558675	0.547558	0.279337	0.273779	3197	3.28351	1.55777	1.72574	Tbio
NDUFV1	proton motive force-driven mitochondrial ATP synthesis	Mitochondrial Metabolism	FALSE	FALSE	TRUE	TRUE	TRUE	TRUE	64	3	0	0.558443	0.550164	0.186148	0.183388	780	3.80657	1.81852	1.98805	Tclin
NDUFB2	proton motive force-driven mitochondrial ATP synthesis	Mitochondrial Metabolism	FALSE	FALSE	FALSE	FALSE	TRUE	TRUE	64	3	0	0.556617	0.546381	0.185539	0.182127	4549	3.07466	1.10049	1.97418	Tclin
PPP2R1A	regulation of early endosome to late endosome transport	Endolysosome	FALSE	FALSE	FALSE	TRUE	FALSE	FALSE	8	4	0	0.553303	0.422322	0.138326	0.10558	1831	3.51876	1.566	1.95276	Tbio
RPL29	translation	Proteostasis	FALSE	TRUE	FALSE	FALSE	FALSE	TRUE	204	2	1	0.552902	0.529654	0.276451	0.264827	6666	2.7303	1.38125	1.34905	Tbio
CLTC	postsynaptic neurotransmitter receptor internalization	Endolysosome	FALSE	FALSE	FALSE	TRUE	TRUE	FALSE	8	2	0	0.550829	0.439014	0.275415	0.219507	3934	3.17121	1.17532	1.99589	Tbio
CLTC	postsynaptic neurotransmitter receptor internalization	Synapse	FALSE	FALSE	FALSE	TRUE	TRUE	FALSE	8	2	0	0.550829	0.439014	0.275415	0.219507	3934	3.17121	1.17532	1.99589	Tbio
RAF1	regulation of early endosome to late endosome transport	Endolysosome	FALSE	FALSE	FALSE	FALSE	FALSE	FALSE	8	3	0	0.550369	0.436719	0.183456	0.145573	2866	3.33965	1.81399	1.52566	Tclin
MRPL10	mitochondrial large ribosomal subunit	Mitochondrial Metabolism	FALSE	FALSE	FALSE	FALSE	TRUE	TRUE	56	3	0	0.549727	0.824184	0.183242	0.274728	148	4.16945	2.40664	1.76281	Tbio
MRPL10	mitochondrial large ribosomal subunit	Proteostasis	FALSE	FALSE	FALSE	FALSE	TRUE	TRUE	56	3	0	0.549727	0.824184	0.183242	0.274728	148	4.16945	2.40664	1.76281	Tbio
MAPK3	caveolin-mediated endocytosis	Endolysosome	FALSE	TRUE	FALSE	FALSE	FALSE	TRUE	5	1	1	0.548539	0.113572	0.548539	0.113572	592	3.88171	1.90235	1.97937	Tchem
ACSL4	long-chain fatty-acyl-CoA biosynthetic process	Lipid Metabolism	FALSE	TRUE	FALSE	FALSE	FALSE	TRUE	19	2	1	0.545122	0.371695	0.272561	0.185848	9244	2.27885	0.291194	1.98766	Tbio
COMT	negative regulation of miRNA transcription	Epigenetic	FALSE	TRUE	FALSE	FALSE	FALSE	FALSE	27	6	1	0.54505	0.346861	0.0908416	0.0578102	219	4.11285	2.41853	1.69432	Tclin
NDUFB9	mitochondrial respiratory chain complex I	Mitochondrial Metabolism	FALSE	FALSE	FALSE	FALSE	TRUE	TRUE	51	3	0	0.544614	0.579832	0.181538	0.193277	456	3.94343	1.96116	1.98227	Tclin
CTNNA1	adherens junction assembly	Structural Stabilization	FALSE	TRUE	FALSE	TRUE	FALSE	FALSE	12	1	1	0.544204	0.358219	0.544204	0.358219	3363	3.25852	1.77064	1.48787	Tbio
MRPL3	mitochondrial translation	Mitochondrial Metabolism	FALSE	FALSE	FALSE	FALSE	TRUE	TRUE	94	3	0	0.543713	0.696662	0.181238	0.232221	1866	3.50856	1.52179	1.98677	Tbio
MRPL3	mitochondrial translation	Proteostasis	FALSE	FALSE	FALSE	FALSE	TRUE	TRUE	94	3	0	0.543713	0.696662	0.181238	0.232221	1866	3.50856	1.52179	1.98677	Tbio
CHUK	regulation of tumor necrosis factor-mediated signaling pathway	Immune Response	FALSE	TRUE	FALSE	FALSE	TRUE	FALSE	19	2	1	0.543615	0.276758	0.271808	0.138379	4155	3.13559	1.44151	1.69408	Tchem
CYCS	mitochondrial electron transport, ubiquinol to cytochrome c	Mitochondrial Metabolism	FALSE	TRUE	FALSE	TRUE	TRUE	TRUE	13	1	1	0.543112	0.422475	0.543112	0.422475	3673	3.20769	1.21294	1.99475	Tbio
DTNBP1	axon cytoplasm	Synapse	FALSE	TRUE	FALSE	FALSE	TRUE	TRUE	63	2	2	0.543092	0.505277	0.271546	0.252638	394	3.97473	2.11398	1.86074	Tbio
UBC	proteasome regulatory particle	Proteostasis	FALSE	TRUE	FALSE	FALSE	FALSE	FALSE	8	1	1	0.542683	0.271545	0.542683	0.271545	1474	3.60052	1.6965	1.90402	Tbio
MRPL4	mitochondrial large ribosomal subunit	Mitochondrial Metabolism	FALSE	FALSE	FALSE	FALSE	TRUE	TRUE	56	3	0	0.542211	0.74331	0.180737	0.24777	3422	3.24838	1.54419	1.70419	Tdark
MRPL4	mitochondrial large ribosomal subunit	Proteostasis	FALSE	FALSE	FALSE	FALSE	TRUE	TRUE	56	3	0	0.542211	0.74331	0.180737	0.24777	3422	3.24838	1.54419	1.70419	Tdark
NDUFC2	proton motive force-driven mitochondrial ATP synthesis	Mitochondrial Metabolism	FALSE	FALSE	FALSE	FALSE	TRUE	TRUE	64	3	0	0.540972	0.55356	0.180324	0.18452	2919	3.32866	1.33806	1.9906	Tclin
RPS8	polysomal ribosome	Proteostasis	FALSE	TRUE	FALSE	FALSE	FALSE	FALSE	32	2	1	0.539833	0.470008	0.269917	0.235004	3197	3.28351	1.55777	1.72574	Tbio
FYN	stimulatory C-type lectin receptor signaling pathway	Immune Response	FALSE	FALSE	FALSE	FALSE	TRUE	TRUE	21	7	0	0.539754	0.686268	0.0771077	0.0980383	1409	3.61707	1.65561	1.96146	Tclin
NDUFA4	mitochondrial electron transport, NADH to ubiquinone	Mitochondrial Metabolism	FALSE	FALSE	FALSE	FALSE	TRUE	TRUE	47	3	0	0.538269	0.555555	0.179423	0.185185	1338	3.63562	1.64895	1.98667	Tclin
VAV1	Fc-epsilon receptor signaling pathway	Immune Response	FALSE	FALSE	TRUE	FALSE	TRUE	TRUE	24	4	0	0.537627	0.475332	0.134407	0.118833	1341	3.63499	1.66276	1.97223	Tchem
NDUFA12	aerobic respiration	Mitochondrial Metabolism	FALSE	FALSE	FALSE	FALSE	TRUE	TRUE	66	3	0	0.537556	0.516931	0.179185	0.17231	321	4.01825	2.0411	1.97715	Tclin
NDUFC2	aerobic respiration	Mitochondrial Metabolism	FALSE	FALSE	FALSE	FALSE	TRUE	TRUE	66	3	0	0.53722	0.521867	0.179073	0.173956	2919	3.32866	1.33806	1.9906	Tclin
DNM2	clathrin-dependent endocytosis	Endolysosome	FALSE	FALSE	TRUE	FALSE	TRUE	FALSE	27	3	0	0.536914	0.429609	0.178971	0.143203	6816	2.70559	1.3175	1.38808	Tchem
NDUFA2	proton motive force-driven mitochondrial ATP synthesis	Mitochondrial Metabolism	FALSE	FALSE	FALSE	TRUE	TRUE	TRUE	64	3	0	0.536615	0.543733	0.178872	0.181244	823	3.78772	1.81181	1.97591	Tclin
ACSL4	arachidonate-CoA ligase activity	Lipid Metabolism	FALSE	TRUE	FALSE	FALSE	TRUE	TRUE	11	2	1	0.536356	0.350046	0.268178	0.175023	9244	2.27885	0.291194	1.98766	Tbio
ATP5F1B	proton-transporting ATP synthase activity, rotational mechanism	Mitochondrial Metabolism	FALSE	TRUE	FALSE	FALSE	TRUE	TRUE	19	1	1	0.536348	0.46762	0.536348	0.46762	1822	3.52067	1.56231	1.95837	Tbio
NDUFAB1	mitochondrial electron transport, NADH to ubiquinone	Mitochondrial Metabolism	FALSE	FALSE	FALSE	FALSE	TRUE	TRUE	47	3	0	0.53547	0.581052	0.17849	0.193684	2947	3.32493	1.34053	1.9844	Tclin
NDUFS6	proton motive force-driven mitochondrial ATP synthesis	Mitochondrial Metabolism	FALSE	FALSE	TRUE	FALSE	TRUE	TRUE	64	3	0	0.534704	0.547472	0.178235	0.182491	2116	3.46542	1.51449	1.95093	Tclin
NDUFA13	mitochondrial electron transport, NADH to ubiquinone	Mitochondrial Metabolism	FALSE	FALSE	TRUE	TRUE	TRUE	FALSE	47	3	0	0.534035	0.614155	0.178012	0.204718	2823	3.34606	1.52355	1.8225	Tclin
MRPL40	mitochondrial translation	Mitochondrial Metabolism	FALSE	FALSE	TRUE	FALSE	TRUE	TRUE	94	2	0	0.533488	0.4976	0.266744	0.2488	1854	3.51068	1.57154	1.93914	Tbio
MRPL40	mitochondrial translation	Proteostasis	FALSE	FALSE	TRUE	FALSE	TRUE	TRUE	94	2	0	0.533488	0.4976	0.266744	0.2488	1854	3.51068	1.57154	1.93914	Tbio
UBA52	proteasomal protein catabolic process	Proteostasis	FALSE	TRUE	FALSE	FALSE	TRUE	FALSE	37	1	1	0.532806	0.512195	0.532806	0.512195	3909	3.1748	1.51973	1.65507	Tbio
NDUFB2	aerobic respiration	Mitochondrial Metabolism	FALSE	FALSE	FALSE	FALSE	TRUE	TRUE	66	3	0	0.532615	0.512811	0.177538	0.170937	4549	3.07466	1.10049	1.97418	Tclin
MRPL13	mitochondrial translation	Mitochondrial Metabolism	FALSE	FALSE	FALSE	FALSE	TRUE	TRUE	94	3	0	0.531865	0.690801	0.177288	0.230267	6508	2.75933	0.890294	1.86904	Tbio
MRPL13	mitochondrial translation	Proteostasis	FALSE	FALSE	FALSE	FALSE	TRUE	TRUE	94	3	0	0.531865	0.690801	0.177288	0.230267	6508	2.75933	0.890294	1.86904	Tbio
NDUFB3	proton motive force-driven mitochondrial ATP synthesis	Mitochondrial Metabolism	FALSE	FALSE	FALSE	FALSE	TRUE	TRUE	64	3	0	0.531244	0.529726	0.177081	0.176575	3760	3.19615	1.20987	1.98628	Tclin
MRPL1	structural constituent of ribosome	Structural Stabilization	FALSE	TRUE	TRUE	FALSE	TRUE	TRUE	175	3	1	0.531157	0.575197	0.177052	0.191732	1773	3.53126	1.55008	1.98117	Tdark
MRPL1	structural constituent of ribosome	Proteostasis	FALSE	TRUE	TRUE	FALSE	TRUE	TRUE	175	3	1	0.531157	0.575197	0.177052	0.191732	1773	3.53126	1.55008	1.98117	Tdark
NDUFA11	proton motive force-driven mitochondrial ATP synthesis	Mitochondrial Metabolism	FALSE	FALSE	TRUE	TRUE	TRUE	TRUE	64	3	0	0.530674	0.555862	0.176891	0.185287	151	4.16781	2.35122	1.81658	Tclin
ALDH7A1	mitochondrial electron transport, NADH to ubiquinone	Mitochondrial Metabolism	FALSE	FALSE	FALSE	FALSE	TRUE	FALSE	47	3	0	0.530661	0.498864	0.176887	0.166288	333	4.00831	2.24169	1.76661	Tbio
BRAF	regulation of early endosome to late endosome transport	Endolysosome	FALSE	FALSE	FALSE	FALSE	FALSE	FALSE	8	4	0	0.530141	0.398091	0.132535	0.0995228	1522	3.58887	1.60286	1.98602	Tclin
ESR1	stimulatory C-type lectin receptor signaling pathway	Immune Response	FALSE	TRUE	FALSE	FALSE	TRUE	FALSE	21	5	1	0.529576	0.337665	0.105915	0.067533	2959	3.32156	2.05149	1.27007	Tclin
NDUFS1	NADH dehydrogenase (ubiquinone) activity	Mitochondrial Metabolism	FALSE	FALSE	TRUE	TRUE	TRUE	TRUE	41	3	0	0.528978	0.70193	0.176326	0.233977	182	4.13899	2.14429	1.9947	Tclin
MRPL38	mitochondrial translation	Mitochondrial Metabolism	FALSE	FALSE	FALSE	FALSE	TRUE	TRUE	94	2	0	0.528783	0.484165	0.264391	0.242082	3549	3.22689	1.34054	1.88635	Tdark
MRPL38	mitochondrial translation	Proteostasis	FALSE	FALSE	FALSE	FALSE	TRUE	TRUE	94	2	0	0.528783	0.484165	0.264391	0.242082	3549	3.22689	1.34054	1.88635	Tdark
ABCC1	regulation of long-term neuronal synaptic plasticity	Synapse	FALSE	TRUE	FALSE	FALSE	TRUE	FALSE	16	2	1	0.528741	0.355516	0.26437	0.177758	12951	1.76366	1.76366	0	Tchem
NDUFB5	aerobic respiration	Mitochondrial Metabolism	FALSE	FALSE	FALSE	FALSE	TRUE	TRUE	66	3	0	0.528149	0.512462	0.17605	0.170821	1195	3.67799	1.67985	1.99814	Tclin
CXCL8	neuron apoptotic process	Apoptosis	FALSE	TRUE	FALSE	FALSE	TRUE	FALSE	79	4	1	0.528108	0.432203	0.132027	0.108051	23905	0.537035	0.537035	0	Tchem
NDUFA6	aerobic respiration	Mitochondrial Metabolism	FALSE	FALSE	FALSE	FALSE	TRUE	TRUE	66	3	0	0.527924	0.506746	0.175975	0.168915	128	4.20348	2.21311	1.99036
ARFGAP1	retrograde vesicle-mediated transport, Golgi to endoplasmic reticulum	Proteostasis	FALSE	TRUE	FALSE	FALSE	TRUE	FALSE	50	2	2	0.527898	0.51328	0.263949	0.25664	1920	3.49911	1.61113	1.88798	Tbio
AK2	mitochondrial proton-transporting ATP synthase complex	Mitochondrial Metabolism	FALSE	TRUE	FALSE	FALSE	TRUE	FALSE	21	2	1	0.527831	0.543334	0.263916	0.271667	7386	2.60407	1.31136	1.2927	Tbio
PRKCA	regulation of long-term neuronal synaptic plasticity	Synapse	FALSE	FALSE	TRUE	FALSE	TRUE	FALSE	16	6	0	0.527728	0.157529	0.0879547	0.0262548	289	4.04892	2.11705	1.93187	Tchem
NDUFA2	aerobic respiration	Mitochondrial Metabolism	FALSE	FALSE	FALSE	TRUE	TRUE	TRUE	66	3	0	0.526504	0.510365	0.175501	0.170122	823	3.78772	1.81181	1.97591	Tclin
MRPS27	mitochondrial translation	Mitochondrial Metabolism	FALSE	FALSE	FALSE	FALSE	TRUE	TRUE	94	2	0	0.525748	0.480541	0.262874	0.240271	133	4.19773	2.25265	1.94509	Tbio
MRPS27	mitochondrial translation	Proteostasis	FALSE	FALSE	FALSE	FALSE	TRUE	TRUE	94	2	0	0.525748	0.480541	0.262874	0.240271	133	4.19773	2.25265	1.94509	Tbio
NDUFB1	aerobic respiration	Mitochondrial Metabolism	FALSE	FALSE	FALSE	FALSE	TRUE	TRUE	66	3	0	0.525602	0.512518	0.175201	0.170839	2456	3.40384	1.43807	1.96576	Tclin
NDUFA11	aerobic respiration	Mitochondrial Metabolism	FALSE	FALSE	TRUE	TRUE	TRUE	TRUE	66	3	0	0.524282	0.505133	0.174761	0.168378	151	4.16781	2.35122	1.81658	Tclin
IKBKG	regulation of tumor necrosis factor-mediated signaling pathway	Immune Response	FALSE	TRUE	FALSE	FALSE	TRUE	FALSE	19	1	1	0.524047	0.404567	0.524047	0.404567	9623	2.21873	0.419094	1.79963	Tbio
AP2M1	synaptic vesicle endocytosis	Endolysosome	FALSE	FALSE	TRUE	TRUE	TRUE	TRUE	41	5	0	0.522949	0.509415	0.10459	0.101883	2573	3.38499	1.40319	1.9818	Tbio
AP2M1	synaptic vesicle endocytosis	Synapse	FALSE	FALSE	TRUE	TRUE	TRUE	TRUE	41	5	0	0.522949	0.509415	0.10459	0.101883	2573	3.38499	1.40319	1.9818	Tbio
NDUFB10	aerobic respiration	Mitochondrial Metabolism	FALSE	FALSE	FALSE	FALSE	TRUE	TRUE	66	3	0	0.522852	0.506431	0.174284	0.16881	1355	3.63207	1.84415	1.78792	Tclin
ATP5F1B	mitochondrial proton-transporting ATP synthase complex	Mitochondrial Metabolism	FALSE	TRUE	FALSE	FALSE	TRUE	TRUE	21	1	1	0.522624	0.454819	0.522624	0.454819	1822	3.52067	1.56231	1.95837	Tbio
GRB2	vascular endothelial growth factor receptor signaling pathway	Vasculature	FALSE	TRUE	FALSE	FALSE	TRUE	FALSE	30	2	1	0.522585	0.469607	0.261292	0.234804	2941	3.32602	1.64142	1.6846	Tchem
GRB2	mast cell degranulation	Immune Response	FALSE	TRUE	FALSE	FALSE	TRUE	FALSE	25	2	2	0.522162	0.393005	0.261081	0.196503	2941	3.32602	1.64142	1.6846	Tchem
MRPS9	mitochondrial translation	Mitochondrial Metabolism	FALSE	FALSE	FALSE	FALSE	TRUE	TRUE	94	3	0	0.520438	0.667812	0.173479	0.222604	1272	3.65555	1.67781	1.97774	Tdark
MRPS9	mitochondrial translation	Proteostasis	FALSE	FALSE	FALSE	FALSE	TRUE	TRUE	94	3	0	0.520438	0.667812	0.173479	0.222604	1272	3.65555	1.67781	1.97774	Tdark
NDUFB3	aerobic respiration	Mitochondrial Metabolism	FALSE	FALSE	FALSE	FALSE	TRUE	TRUE	66	3	0	0.5203	0.510489	0.173433	0.170163	3760	3.19615	1.20987	1.98628	Tclin
ABCB1	positive regulation of superoxide anion generation	Oxidative Stress	FALSE	TRUE	FALSE	FALSE	TRUE	FALSE	17	3	1	0.518068	0.31623	0.172689	0.10541	7317	2.61583	1.19193	1.4239	Tchem
NDUFS5	proton motive force-driven mitochondrial ATP synthesis	Mitochondrial Metabolism	FALSE	FALSE	FALSE	FALSE	TRUE	TRUE	64	3	0	0.516924	0.530469	0.172308	0.176823	634	3.86038	1.86652	1.99386	Tclin
RPL29	ribosome	Proteostasis	FALSE	TRUE	FALSE	FALSE	TRUE	TRUE	124	2	1	0.516431	0.637994	0.258216	0.318997	6666	2.7303	1.38125	1.34905	Tbio
ABCC1	positive regulation of neuron apoptotic process	Apoptosis	FALSE	TRUE	FALSE	FALSE	FALSE	FALSE	51	2	2	0.516221	0.52809	0.258111	0.264045	12951	1.76366	1.76366	0	Tchem
GDI2	COPII vesicle coating	Proteostasis	FALSE	TRUE	FALSE	FALSE	FALSE	FALSE	23	1	1	0.51555	0.502244	0.51555	0.502244	1044	3.72404	1.94437	1.77967	Tbio
RPL4	ribosome	Proteostasis	FALSE	TRUE	FALSE	FALSE	TRUE	TRUE	124	2	1	0.515048	0.629806	0.257524	0.314903	8386	2.42277	1.11679	1.30598	Tbio
NDUFS8	mitochondrial respiratory chain complex I assembly	Mitochondrial Metabolism	FALSE	FALSE	FALSE	TRUE	TRUE	TRUE	65	3	0	0.514772	0.497837	0.171591	0.165946	2711	3.364	1.52691	1.83709	Tclin
MT2A	positive regulation of microtubule nucleation	Structural Stabilization	FALSE	TRUE	FALSE	FALSE	FALSE	FALSE	8	1	1	0.514735	0.172495	0.514735	0.172495	3663	3.20979	1.2451	1.96469	Tbio
STXBP1	synaptic vesicle	Synapse	FALSE	TRUE	TRUE	TRUE	TRUE	FALSE	118	2	1	0.514525	0.349818	0.257263	0.174909	2057	3.47586	1.51589	1.95997	Tbio
NDUFA6	proton motive force-driven mitochondrial ATP synthesis	Mitochondrial Metabolism	FALSE	FALSE	FALSE	FALSE	TRUE	TRUE	64	3	0	0.513646	0.541695	0.171215	0.180565	128	4.20348	2.21311	1.99036
NDUFS6	aerobic respiration	Mitochondrial Metabolism	FALSE	FALSE	TRUE	FALSE	TRUE	TRUE	66	3	0	0.513566	0.506975	0.171189	0.168992	2116	3.46542	1.51449	1.95093	Tclin
SLC2A1	negative regulation of reactive oxygen species metabolic process	Oxidative Stress	FALSE	TRUE	FALSE	FALSE	FALSE	FALSE	23	4	2	0.512723	0.310577	0.128181	0.0776442	6227	2.80373	1.39628	1.40745	Tchem
NDUFB6	aerobic respiration	Mitochondrial Metabolism	FALSE	FALSE	FALSE	FALSE	TRUE	TRUE	66	3	0	0.512095	0.50137	0.170698	0.167123	3308	3.26808	1.28937	1.97871	Tclin
PAK1	regulation of actin cytoskeleton organization	Structural Stabilization	FALSE	TRUE	TRUE	TRUE	TRUE	TRUE	83	2	1	0.511914	0.354597	0.255957	0.177299	835	3.78518	1.78923	1.99596	Tchem
ACSL5	long-chain fatty acid-CoA ligase activity	Lipid Metabolism	FALSE	TRUE	FALSE	FALSE	FALSE	TRUE	16	3	1	0.511395	0.409031	0.170465	0.136344	2831	3.34458	1.90329	1.44128	Tbio
LRRK2	amyloid fibril formation	APP Metabolism	FALSE	TRUE	FALSE	FALSE	TRUE	FALSE	27	3	2	0.510956	0.255819	0.170319	0.0852731	1506	3.59308	2.14257	1.45051	Tchem
NDUFA11	NADH dehydrogenase (ubiquinone) activity	Mitochondrial Metabolism	FALSE	FALSE	TRUE	TRUE	TRUE	FALSE	41	3	0	0.510641	0.737022	0.170214	0.245674	151	4.16781	2.35122	1.81658	Tclin
NDUFA3	aerobic respiration	Mitochondrial Metabolism	FALSE	FALSE	FALSE	FALSE	TRUE	TRUE	66	3	0	0.510445	0.495604	0.170148	0.165201	1291	3.64878	1.68715	1.96163
SLC4A7	regulation of cardiac muscle contraction by calcium ion signaling	Vasculature	FALSE	TRUE	FALSE	FALSE	FALSE	FALSE	8	1	1	0.510118	0.307662	0.510118	0.307662	3413	3.24942	1.39603	1.85339	Tbio
STAT1	Fc-gamma receptor signaling pathway involved in phagocytosis	Autophagy	FALSE	FALSE	FALSE	FALSE	TRUE	FALSE	21	3	0	0.509955	0.509942	0.169985	0.169981	3403	3.25091	1.8469	1.40401	Tchem
STAT1	Fc-gamma receptor signaling pathway involved in phagocytosis	Immune Response	FALSE	FALSE	FALSE	FALSE	TRUE	FALSE	21	3	0	0.509955	0.509942	0.169985	0.169981	3403	3.25091	1.8469	1.40401	Tchem
RHOC	cell junction assembly	Structural Stabilization	FALSE	TRUE	FALSE	FALSE	TRUE	FALSE	8	1	1	0.509823	0.374018	0.509823	0.374018	4722	3.04536	1.08572	1.95964	Tbio
DLG4	amyloid-beta binding	APP Metabolism	FALSE	TRUE	TRUE	TRUE	TRUE	FALSE	84	2	1	0.509782	0.447999	0.254891	0.223999	599	3.87593	1.95398	1.92195	Tchem
NDUFB1	mitochondrial respiratory chain complex I assembly	Mitochondrial Metabolism	FALSE	FALSE	FALSE	FALSE	TRUE	TRUE	65	3	0	0.50918	0.491133	0.169727	0.163711	2456	3.40384	1.43807	1.96576	Tclin
NDUFS3	NADH dehydrogenase (ubiquinone) activity	Mitochondrial Metabolism	FALSE	FALSE	TRUE	FALSE	TRUE	TRUE	41	3	0	0.508386	0.590729	0.169462	0.19691	891	3.7658	1.77507	1.99073	Tclin
NDUFB7	mitochondrial respiratory chain complex I assembly	Mitochondrial Metabolism	FALSE	FALSE	FALSE	FALSE	TRUE	TRUE	65	3	0	0.506729	0.493351	0.16891	0.16445	1070	3.71783	1.79538	1.92245	Tclin
MTHFR	response to interleukin-1	Immune Response	FALSE	FALSE	FALSE	FALSE	TRUE	TRUE	34	7	0	0.506484	0.308887	0.0723548	0.0441268	427	3.95323	2.77528	1.17795	Tbio
NDUFB4	aerobic respiration	Mitochondrial Metabolism	FALSE	FALSE	FALSE	FALSE	TRUE	TRUE	66	3	0	0.506156	0.491221	0.168719	0.16374	5611	2.90699	1.09692	1.81007	Tclin
KRAS	stimulatory C-type lectin receptor signaling pathway	Immune Response	FALSE	FALSE	FALSE	FALSE	TRUE	FALSE	21	6	0	0.505087	0.382806	0.0841812	0.0638011	238	4.09837	2.1148	1.98357	Tchem
NDUFA5	aerobic respiration	Mitochondrial Metabolism	FALSE	FALSE	FALSE	FALSE	TRUE	TRUE	66	3	0	0.504566	0.493898	0.168189	0.164633	2648	3.3725	1.38181	1.99069	Tclin
NDUFB6	mitochondrial respiratory chain complex I assembly	Mitochondrial Metabolism	FALSE	FALSE	FALSE	FALSE	TRUE	TRUE	65	3	0	0.504469	0.483962	0.168156	0.161321	3308	3.26808	1.28937	1.97871	Tclin
SYNJ1	clathrin-dependent endocytosis	Endolysosome	FALSE	FALSE	TRUE	TRUE	TRUE	FALSE	27	4	0	0.504019	0.590143	0.126005	0.147536	55	4.33734	2.34104	1.9963	Tbio
CLTA	low-density lipoprotein particle receptor binding	Lipid Metabolism	FALSE	TRUE	FALSE	FALSE	TRUE	FALSE	25	2	1	0.503438	0.313263	0.251719	0.156632	7909	2.50462	1.6712	0.833411	Tbio
PI4K2A	synaptic vesicle endocytosis	Endolysosome	FALSE	FALSE	FALSE	FALSE	TRUE	FALSE	41	3	0	0.503175	0.480009	0.167725	0.160003	5808	2.87731	1.1324	1.74491	Tbio
PI4K2A	synaptic vesicle endocytosis	Synapse	FALSE	FALSE	FALSE	FALSE	TRUE	FALSE	41	3	0	0.503175	0.480009	0.167725	0.160003	5808	2.87731	1.1324	1.74491	Tbio
DNM3	clathrin adaptor activity	Endolysosome	FALSE	FALSE	TRUE	FALSE	TRUE	FALSE	18	2	0	0.503046	0.466809	0.251523	0.233405	3718	3.20208	1.2054	1.99668	Tbio
AP2M1	endolysosome membrane	Endolysosome	FALSE	TRUE	TRUE	TRUE	FALSE	TRUE	20	3	1	0.502884	0.393651	0.167628	0.131217	2573	3.38499	1.40319	1.9818	Tbio
NDUFV1	aerobic respiration	Mitochondrial Metabolism	FALSE	FALSE	TRUE	TRUE	TRUE	TRUE	66	3	0	0.502578	0.490917	0.167526	0.163639	780	3.80657	1.81852	1.98805	Tclin
NDUFB10	mitochondrial respiratory chain complex I assembly	Mitochondrial Metabolism	FALSE	FALSE	FALSE	FALSE	TRUE	TRUE	65	3	0	0.502088	0.488138	0.167363	0.162713	1355	3.63207	1.84415	1.78792	Tclin
NDUFV3	NADH dehydrogenase (ubiquinone) activity	Mitochondrial Metabolism	FALSE	FALSE	FALSE	FALSE	TRUE	TRUE	41	3	0	0.501554	0.73345	0.167185	0.244483	1060	3.72059	1.9958	1.7248	Tclin
GRB2	leukocyte migration	Immune Response	FALSE	TRUE	FALSE	FALSE	TRUE	FALSE	24	2	1	0.499356	0.275916	0.249678	0.137958	2941	3.32602	1.64142	1.6846	Tchem
NDUFS8	aerobic respiration	Mitochondrial Metabolism	FALSE	FALSE	FALSE	TRUE	TRUE	TRUE	66	3	0	0.499215	0.487521	0.166405	0.162507	2711	3.364	1.52691	1.83709	Tclin
AP2B1	postsynaptic neurotransmitter receptor internalization	Endolysosome	FALSE	FALSE	TRUE	TRUE	TRUE	TRUE	8	2	0	0.498917	0.424142	0.249459	0.212071	998	3.73743	1.79276	1.94467	Tbio
AP2B1	postsynaptic neurotransmitter receptor internalization	Synapse	FALSE	FALSE	TRUE	TRUE	TRUE	TRUE	8	2	0	0.498917	0.424142	0.249459	0.212071	998	3.73743	1.79276	1.94467	Tbio
NDUFA6	mitochondrial respiratory chain complex I assembly	Mitochondrial Metabolism	FALSE	FALSE	FALSE	FALSE	TRUE	TRUE	65	3	0	0.498741	0.482093	0.166247	0.160698	128	4.20348	2.21311	1.99036
TRAF2	non-canonical NF-kappaB signal transduction	Apoptosis	FALSE	FALSE	FALSE	FALSE	FALSE	TRUE	27	5	0	0.498358	0.48836	0.0996717	0.097672	3402	3.251	1.38963	1.86137	Tbio
ALDH7A1	mitochondrial respiratory chain complex I	Mitochondrial Metabolism	FALSE	FALSE	FALSE	FALSE	TRUE	FALSE	51	3	0	0.497896	0.47879	0.165965	0.159597	333	4.00831	2.24169	1.76661	Tbio
NDUFB5	mitochondrial respiratory chain complex I assembly	Mitochondrial Metabolism	FALSE	FALSE	FALSE	FALSE	TRUE	TRUE	65	3	0	0.497786	0.483498	0.165929	0.161166	1195	3.67799	1.67985	1.99814	Tclin
NDUFA12	NADH dehydrogenase (ubiquinone) activity	Mitochondrial Metabolism	FALSE	FALSE	FALSE	FALSE	TRUE	TRUE	41	3	0	0.496203	0.723396	0.165401	0.241132	321	4.01825	2.0411	1.97715	Tclin
NDUFC2	NADH dehydrogenase (ubiquinone) activity	Mitochondrial Metabolism	FALSE	FALSE	FALSE	FALSE	TRUE	TRUE	41	3	0	0.496081	0.728218	0.16536	0.242739	2919	3.32866	1.33806	1.9906	Tclin
NDUFA12	mitochondrial respiratory chain complex I assembly	Mitochondrial Metabolism	FALSE	FALSE	FALSE	FALSE	TRUE	TRUE	65	3	0	0.495715	0.487103	0.165238	0.162368	321	4.01825	2.0411	1.97715	Tclin
NDUFA9	mitochondrial respiratory chain complex I	Mitochondrial Metabolism	FALSE	FALSE	TRUE	TRUE	TRUE	TRUE	51	3	0	0.495587	0.531837	0.165196	0.177279	71	4.29873	2.30936	1.98936	Tclin
NDUFB3	mitochondrial respiratory chain complex I assembly	Mitochondrial Metabolism	FALSE	FALSE	FALSE	FALSE	TRUE	TRUE	65	3	0	0.495056	0.477964	0.165019	0.159321	3760	3.19615	1.20987	1.98628	Tclin
NDUFA3	proton motive force-driven mitochondrial ATP synthesis	Mitochondrial Metabolism	FALSE	FALSE	FALSE	FALSE	TRUE	TRUE	64	3	0	0.494938	0.527939	0.164979	0.17598	1291	3.64878	1.68715	1.96163
EGFR	Fc-epsilon receptor signaling pathway	Immune Response	FALSE	FALSE	FALSE	FALSE	TRUE	FALSE	24	5	0	0.494786	0.41878	0.0989572	0.083756	40	4.37258	2.50522	1.86736	Tclin
NDUFB2	mitochondrial respiratory chain complex I assembly	Mitochondrial Metabolism	FALSE	FALSE	FALSE	FALSE	TRUE	TRUE	65	3	0	0.494697	0.480397	0.164899	0.160132	4549	3.07466	1.10049	1.97418	Tclin
AP2M1	postsynaptic neurotransmitter receptor internalization	Endolysosome	FALSE	FALSE	TRUE	TRUE	TRUE	TRUE	8	2	0	0.494549	0.450256	0.247274	0.225128	2573	3.38499	1.40319	1.9818	Tbio
AP2M1	postsynaptic neurotransmitter receptor internalization	Synapse	FALSE	FALSE	TRUE	TRUE	TRUE	TRUE	8	2	0	0.494549	0.450256	0.247274	0.225128	2573	3.38499	1.40319	1.9818	Tbio
NDUFS6	NADH dehydrogenase (ubiquinone) activity	Mitochondrial Metabolism	FALSE	FALSE	TRUE	FALSE	TRUE	TRUE	41	3	0	0.492488	0.723705	0.164163	0.241235	2116	3.46542	1.51449	1.95093	Tclin
NDUFC2	mitochondrial respiratory chain complex I assembly	Mitochondrial Metabolism	FALSE	FALSE	FALSE	FALSE	TRUE	TRUE	65	3	0	0.491734	0.474903	0.163911	0.158301	2919	3.32866	1.33806	1.9906	Tclin
NDUFS1	mitochondrial respiratory chain complex I assembly	Mitochondrial Metabolism	FALSE	FALSE	TRUE	TRUE	TRUE	TRUE	65	3	0	0.490992	0.474829	0.163664	0.158276	182	4.13899	2.14429	1.9947	Tclin
NDUFA2	mitochondrial respiratory chain complex I assembly	Mitochondrial Metabolism	FALSE	FALSE	FALSE	TRUE	TRUE	TRUE	65	3	0	0.49087	0.480265	0.163623	0.160088	823	3.78772	1.81181	1.97591	Tclin
NDUFB10	proton motive force-driven mitochondrial ATP synthesis	Mitochondrial Metabolism	FALSE	FALSE	FALSE	FALSE	TRUE	TRUE	64	3	0	0.490843	0.534141	0.163614	0.178047	1355	3.63207	1.84415	1.78792	Tclin
NDUFB10	NADH dehydrogenase (ubiquinone) activity	Mitochondrial Metabolism	FALSE	FALSE	FALSE	FALSE	TRUE	TRUE	41	3	0	0.490639	0.729251	0.163546	0.243084	1355	3.63207	1.84415	1.78792	Tclin
NDUFA2	NADH dehydrogenase (ubiquinone) activity	Mitochondrial Metabolism	FALSE	FALSE	FALSE	TRUE	TRUE	TRUE	41	3	0	0.490551	0.725803	0.163517	0.241934	823	3.78772	1.81181	1.97591	Tclin
NDUFAB1	mitochondrial respiratory chain complex I assembly	Mitochondrial Metabolism	FALSE	FALSE	FALSE	FALSE	TRUE	TRUE	65	3	0	0.49028	0.47119	0.163427	0.157063	2947	3.32493	1.34053	1.9844	Tclin
NDUFS6	mitochondrial respiratory chain complex I assembly	Mitochondrial Metabolism	FALSE	FALSE	TRUE	FALSE	TRUE	FALSE	65	3	0	0.489473	0.472836	0.163158	0.157612	2116	3.46542	1.51449	1.95093	Tclin
YES1	Fc-gamma receptor signaling pathway involved in phagocytosis	Autophagy	FALSE	FALSE	FALSE	FALSE	TRUE	TRUE	21	5	0	0.489461	0.941126	0.0978922	0.188225	1315	3.64156	1.64694	1.99462	Tclin
YES1	Fc-gamma receptor signaling pathway involved in phagocytosis	Immune Response	FALSE	FALSE	FALSE	FALSE	TRUE	TRUE	21	5	0	0.489461	0.941126	0.0978922	0.188225	1315	3.64156	1.64694	1.99462	Tclin
NDUFA10	mitochondrial respiratory chain complex I assembly	Mitochondrial Metabolism	FALSE	FALSE	TRUE	TRUE	TRUE	TRUE	65	3	0	0.489189	0.487282	0.163063	0.162427	25	4.48022	2.48806	1.99216	Tclin
NDUFB1	NADH dehydrogenase (ubiquinone) activity	Mitochondrial Metabolism	FALSE	FALSE	FALSE	FALSE	TRUE	TRUE	41	3	0	0.48904	0.728532	0.163013	0.242844	2456	3.40384	1.43807	1.96576	Tclin
NDUFB4	NADH dehydrogenase (ubiquinone) activity	Mitochondrial Metabolism	FALSE	FALSE	FALSE	FALSE	TRUE	TRUE	41	3	0	0.488845	0.722351	0.162948	0.240784	5611	2.90699	1.09692	1.81007	Tclin
CDC42	cortical cytoskeleton organization	Structural Stabilization	FALSE	TRUE	FALSE	TRUE	TRUE	FALSE	6	1	1	0.488212	0.21611	0.488212	0.21611	724	3.82995	1.87277	1.95718	Tchem
NDUFS8	NADH dehydrogenase (ubiquinone) activity	Mitochondrial Metabolism	FALSE	FALSE	FALSE	TRUE	TRUE	TRUE	41	3	0	0.487443	0.719028	0.162481	0.239676	2711	3.364	1.52691	1.83709	Tclin
NDUFA5	mitochondrial respiratory chain complex I assembly	Mitochondrial Metabolism	FALSE	FALSE	FALSE	FALSE	TRUE	TRUE	65	3	0	0.486961	0.468806	0.16232	0.156269	2648	3.3725	1.38181	1.99069	Tclin
NDUFB5	NADH dehydrogenase (ubiquinone) activity	Mitochondrial Metabolism	FALSE	FALSE	FALSE	FALSE	TRUE	TRUE	41	3	0	0.486811	0.720066	0.16227	0.240022	1195	3.67799	1.67985	1.99814	Tclin
RAF1	scaffold protein binding	Structural Stabilization	FALSE	TRUE	FALSE	FALSE	TRUE	FALSE	68	2	1	0.486739	0.396747	0.24337	0.198374	2866	3.33965	1.81399	1.52566	Tclin
CAPZA2	F-actin capping protein complex	Structural Stabilization	FALSE	TRUE	FALSE	FALSE	FALSE	TRUE	8	1	1	0.486739	0.343811	0.486739	0.343811	20759	0.843592	0.843592	0	Tdark
MMP2	negative regulation of reactive oxygen species metabolic process	Oxidative Stress	FALSE	TRUE	FALSE	FALSE	FALSE	FALSE	23	2	1	0.486725	0.242937	0.243363	0.121468	1886	3.50449	1.97018	1.53431	Tchem
NDUFV2	aerobic respiration	Mitochondrial Metabolism	FALSE	FALSE	FALSE	FALSE	TRUE	TRUE	66	3	0	0.483762	0.493086	0.161254	0.164362	4463	3.08657	1.16886	1.91771	Tclin
BAX	release of cytochrome c from mitochondria	Apoptosis	FALSE	TRUE	FALSE	FALSE	TRUE	TRUE	22	2	1	0.482855	0.577471	0.241427	0.288736	7365	2.60711	1.51755	1.08956	Tchem
BAX	release of cytochrome c from mitochondria	Mitochondrial Metabolism	FALSE	TRUE	FALSE	FALSE	TRUE	TRUE	22	2	1	0.482855	0.577471	0.241427	0.288736	7365	2.60711	1.51755	1.08956	Tchem
NDUFB7	NADH dehydrogenase (ubiquinone) activity	Mitochondrial Metabolism	FALSE	FALSE	FALSE	FALSE	TRUE	TRUE	41	3	0	0.482807	0.718616	0.160936	0.239539	1070	3.71783	1.79538	1.92245	Tclin
NDUFS4	mitochondrial respiratory chain complex I assembly	Mitochondrial Metabolism	FALSE	FALSE	FALSE	FALSE	TRUE	TRUE	65	3	0	0.482626	0.461176	0.160875	0.153725	81	4.28803	2.29921	1.98881	Tclin
ALDH3A2	mitochondrial electron transport, NADH to ubiquinone	Mitochondrial Metabolism	FALSE	FALSE	FALSE	FALSE	TRUE	FALSE	47	3	0	0.482614	0.460855	0.160871	0.153618	380	3.98014	2.00908	1.97106	Tbio
PDGFB	Fc-gamma receptor signaling pathway involved in phagocytosis	Autophagy	FALSE	FALSE	FALSE	FALSE	TRUE	FALSE	21	4	0	0.48137	0.476543	0.120342	0.119136	5742	2.88647	1.8043	1.08217	Tchem
PDGFB	Fc-gamma receptor signaling pathway involved in phagocytosis	Immune Response	FALSE	FALSE	FALSE	FALSE	TRUE	FALSE	21	4	0	0.48137	0.476543	0.120342	0.119136	5742	2.88647	1.8043	1.08217	Tchem
NDUFA8	mitochondrial respiratory chain complex I assembly	Mitochondrial Metabolism	FALSE	FALSE	FALSE	FALSE	TRUE	TRUE	65	3	0	0.481071	0.458702	0.160357	0.152901	3024	3.31139	1.33176	1.97963	Tclin
NDUFV2	mitochondrial respiratory chain complex I assembly	Mitochondrial Metabolism	FALSE	FALSE	FALSE	FALSE	TRUE	FALSE	65	3	0	0.479872	0.46501	0.159957	0.155003	4463	3.08657	1.16886	1.91771	Tclin
STAT3	regulation of early endosome to late endosome transport	Endolysosome	FALSE	FALSE	TRUE	TRUE	FALSE	FALSE	8	3	0	0.479264	0.34948	0.159755	0.116493	1119	3.70058	1.71461	1.98597	Tchem
NDUFA5	proton motive force-driven mitochondrial ATP synthesis	Mitochondrial Metabolism	FALSE	FALSE	FALSE	FALSE	TRUE	TRUE	64	3	0	0.478944	0.51076	0.159648	0.170253	2648	3.3725	1.38181	1.99069	Tclin
NDUFS8	mitochondrial inner membrane	Mitochondrial Metabolism	FALSE	TRUE	FALSE	TRUE	TRUE	TRUE	484	1	1	0.478657	0.417714	0.478657	0.417714	2711	3.364	1.52691	1.83709	Tclin
NDUFA6	NADH dehydrogenase (ubiquinone) activity	Mitochondrial Metabolism	FALSE	FALSE	FALSE	FALSE	TRUE	TRUE	41	3	0	0.478354	0.711226	0.159451	0.237075	128	4.20348	2.21311	1.99036
RPSA	polysomal ribosome	Proteostasis	FALSE	TRUE	FALSE	FALSE	FALSE	FALSE	32	2	1	0.477846	0.4333	0.238923	0.21665	4902	3.02177	1.56748	1.45428	Tbio
CHUK	toll-like receptor 3 signaling pathway	Immune Response	FALSE	TRUE	FALSE	FALSE	TRUE	FALSE	13	2	1	0.477642	0.349536	0.238821	0.174768	4155	3.13559	1.44151	1.69408	Tchem
NDUFA3	mitochondrial respiratory chain complex I assembly	Mitochondrial Metabolism	FALSE	FALSE	FALSE	FALSE	TRUE	TRUE	65	3	0	0.477168	0.462339	0.159056	0.154113	1291	3.64878	1.68715	1.96163
NDUFB3	NADH dehydrogenase (ubiquinone) activity	Mitochondrial Metabolism	FALSE	FALSE	FALSE	FALSE	TRUE	TRUE	41	3	0	0.476721	0.707544	0.158907	0.235848	3760	3.19615	1.20987	1.98628	Tclin
NDUFB6	NADH dehydrogenase (ubiquinone) activity	Mitochondrial Metabolism	FALSE	FALSE	FALSE	FALSE	TRUE	TRUE	41	3	0	0.47672	0.706667	0.158907	0.235556	3308	3.26808	1.28937	1.97871	Tclin
ABL1	Fc-gamma receptor signaling pathway involved in phagocytosis	Autophagy	FALSE	FALSE	FALSE	TRUE	TRUE	TRUE	21	5	0	0.474692	0.466584	0.0949384	0.0933167	3292	3.27059	1.8457	1.42489	Tclin
ABL1	Fc-gamma receptor signaling pathway involved in phagocytosis	Immune Response	FALSE	FALSE	FALSE	TRUE	TRUE	TRUE	21	5	0	0.474692	0.466584	0.0949384	0.0933167	3292	3.27059	1.8457	1.42489	Tclin
SRC	regulation of cell adhesion mediated by integrin	Structural Stabilization	FALSE	TRUE	FALSE	TRUE	TRUE	FALSE	13	1	1	0.474384	0.238628	0.474384	0.238628	15609	1.43958	1.43958	0	Tclin
AP2S1	postsynaptic neurotransmitter receptor internalization	Endolysosome	FALSE	FALSE	FALSE	FALSE	TRUE	TRUE	8	2	0	0.473403	0.452033	0.236701	0.226016	1635	3.5639	1.61098	1.95292	Tbio
AP2S1	postsynaptic neurotransmitter receptor internalization	Synapse	FALSE	FALSE	FALSE	FALSE	TRUE	TRUE	8	2	0	0.473403	0.452033	0.236701	0.226016	1635	3.5639	1.61098	1.95292	Tbio
NDUFA11	mitochondrial respiratory chain complex I assembly	Mitochondrial Metabolism	FALSE	FALSE	TRUE	TRUE	TRUE	TRUE	65	3	0	0.473202	0.468167	0.157734	0.156056	151	4.16781	2.35122	1.81658	Tclin
PIK3R1	Fc-gamma receptor signaling pathway involved in phagocytosis	Autophagy	FALSE	FALSE	FALSE	FALSE	TRUE	FALSE	21	3	0	0.473028	0.447529	0.157676	0.149176	6198	2.80692	1.39424	1.41268	Tchem
PIK3R1	Fc-gamma receptor signaling pathway involved in phagocytosis	Immune Response	FALSE	FALSE	FALSE	FALSE	TRUE	FALSE	21	3	0	0.473028	0.447529	0.157676	0.149176	6198	2.80692	1.39424	1.41268	Tchem
PLCG1	Fc-gamma receptor signaling pathway involved in phagocytosis	Autophagy	FALSE	FALSE	FALSE	TRUE	TRUE	FALSE	21	6	0	0.472154	0.918273	0.0786923	0.153046	5049	2.99743	1.55114	1.44629	Tchem
PLCG1	Fc-gamma receptor signaling pathway involved in phagocytosis	Immune Response	FALSE	FALSE	FALSE	TRUE	TRUE	FALSE	21	6	0	0.472154	0.918273	0.0786923	0.153046	5049	2.99743	1.55114	1.44629	Tchem
UPF1	cytoplasmic translation	Proteostasis	FALSE	TRUE	FALSE	TRUE	FALSE	FALSE	89	1	1	0.471654	0.47191	0.471654	0.47191	3290	3.27078	1.28698	1.98379	Tbio
NDUFV1	mitochondrial respiratory chain complex I assembly	Mitochondrial Metabolism	FALSE	FALSE	TRUE	TRUE	TRUE	FALSE	65	3	0	0.471543	0.45652	0.157181	0.152173	780	3.80657	1.81852	1.98805	Tclin
IKBKG	interleukin-1-mediated signaling pathway	Immune Response	FALSE	TRUE	FALSE	FALSE	TRUE	FALSE	22	2	1	0.471083	0.449026	0.235541	0.224513	9623	2.21873	0.419094	1.79963	Tbio
NDUFB4	proton motive force-driven mitochondrial ATP synthesis	Mitochondrial Metabolism	FALSE	FALSE	FALSE	FALSE	TRUE	TRUE	64	3	0	0.471077	0.527187	0.157026	0.175729	5611	2.90699	1.09692	1.81007	Tclin
ACSL1	long-chain fatty acid metabolic process	Lipid Metabolism	FALSE	TRUE	TRUE	FALSE	TRUE	TRUE	31	2	2	0.470969	0.321517	0.235485	0.160758	1040	3.72438	1.77277	1.95162	Tbio
DNM2	clathrin-coated endocytic vesicle	Endolysosome	FALSE	FALSE	TRUE	FALSE	TRUE	FALSE	25	3	0	0.470651	0.385791	0.156884	0.128597	6816	2.70559	1.3175	1.38808	Tchem
NDUFB9	mitochondrial respiratory chain complex I assembly	Mitochondrial Metabolism	FALSE	FALSE	FALSE	FALSE	TRUE	TRUE	65	3	0	0.469747	0.460007	0.156582	0.153336	456	3.94343	1.96116	1.98227	Tclin
NDUFA9	mitochondrial electron transport, NADH to ubiquinone	Mitochondrial Metabolism	FALSE	FALSE	TRUE	TRUE	TRUE	TRUE	47	3	0	0.469153	0.531729	0.156384	0.177243	71	4.29873	2.30936	1.98936	Tclin
NDUFA4	proton motive force-driven mitochondrial ATP synthesis	Mitochondrial Metabolism	FALSE	FALSE	FALSE	FALSE	TRUE	FALSE	64	3	0	0.468584	0.465247	0.156195	0.155082	1338	3.63562	1.64895	1.98667	Tclin
NDUFB8	mitochondrial respiratory chain complex I assembly	Mitochondrial Metabolism	FALSE	FALSE	FALSE	FALSE	TRUE	TRUE	65	3	0	0.466525	0.452147	0.155508	0.150716	1695	3.54994	1.55654	1.9934	Tclin
CLTC	receptor-mediated endocytosis	Endolysosome	FALSE	TRUE	FALSE	TRUE	TRUE	TRUE	69	4	2	0.466382	0.803489	0.116596	0.200872	3934	3.17121	1.17532	1.99589	Tbio
UPF1	cytosolic ribosome	Proteostasis	FALSE	TRUE	FALSE	TRUE	FALSE	FALSE	92	1	1	0.466378	0.465998	0.466378	0.465998	3290	3.27078	1.28698	1.98379	Tbio
ALDH7A1	NADH dehydrogenase activity	Mitochondrial Metabolism	FALSE	FALSE	FALSE	FALSE	TRUE	FALSE	11	4	0	0.466192	0.296083	0.116548	0.0740208	333	4.00831	2.24169	1.76661	Tbio
PSMB10	threonine-type endopeptidase activity	Proteostasis	FALSE	TRUE	FALSE	FALSE	FALSE	TRUE	9	1	1	0.465041	0.270461	0.465041	0.270461	7707	2.54599	0.766641	1.77934	Tchem
AP2A1	clathrin-dependent endocytosis	Endolysosome	FALSE	FALSE	TRUE	TRUE	TRUE	TRUE	27	3	0	0.46479	0.36341	0.15493	0.121137	6062	2.83221	0.890005	1.9422	Tbio
AP2M1	clathrin-coated endocytic vesicle	Endolysosome	FALSE	FALSE	TRUE	TRUE	TRUE	TRUE	25	3	0	0.464698	0.424668	0.154899	0.141556	2573	3.38499	1.40319	1.9818	Tbio
EPHA2	ruffle membrane	Lipid Metabolism	FALSE	TRUE	FALSE	FALSE	TRUE	TRUE	100	2	1	0.464285	0.46637	0.232142	0.233185	5439	2.93163	1.57395	1.35768	Tclin
NDUFS2	mitochondrial respiratory chain complex I assembly	Mitochondrial Metabolism	FALSE	FALSE	TRUE	TRUE	TRUE	TRUE	65	3	0	0.46366	0.456079	0.154553	0.152026	12	4.56122	2.57484	1.98639	Tclin
NDUFA8	aerobic respiration	Mitochondrial Metabolism	FALSE	FALSE	FALSE	FALSE	TRUE	TRUE	66	3	0	0.462869	0.490831	0.15429	0.16361	3024	3.31139	1.33176	1.97963	Tclin
CYCS	cellular respiration	Mitochondrial Metabolism	FALSE	TRUE	FALSE	TRUE	TRUE	TRUE	40	1	1	0.462767	0.402525	0.462767	0.402525	3673	3.20769	1.21294	1.99475	Tbio
NDUFS7	mitochondrial respiratory chain complex I	Mitochondrial Metabolism	FALSE	FALSE	TRUE	FALSE	TRUE	TRUE	51	3	0	0.461246	0.514359	0.153749	0.171453	428	3.95261	2.11815	1.83446	Tclin
DNM1	receptor internalization	Endolysosome	FALSE	FALSE	TRUE	TRUE	TRUE	TRUE	50	3	0	0.460556	0.393111	0.153519	0.131037	103	4.24147	2.29165	1.94983	Tbio
SOD1	response to hydrogen peroxide	Oxidative Stress	FALSE	FALSE	FALSE	FALSE	TRUE	TRUE	35	6	0	0.459927	0.320016	0.0766544	0.053336	3449	3.24334	1.32381	1.91953	Tbio
NFKBIA	non-canonical NF-kappaB signal transduction	Apoptosis	FALSE	FALSE	TRUE	FALSE	FALSE	TRUE	27	5	0	0.459056	0.400207	0.0918112	0.0800414	1791	3.52903	1.53355	1.99547	Tchem
CLTC	synaptic vesicle endocytosis	Endolysosome	FALSE	FALSE	FALSE	TRUE	TRUE	FALSE	41	5	0	0.459026	0.566093	0.0918051	0.113219	3934	3.17121	1.17532	1.99589	Tbio
CLTC	synaptic vesicle endocytosis	Synapse	FALSE	FALSE	FALSE	TRUE	TRUE	FALSE	41	5	0	0.459026	0.566093	0.0918051	0.113219	3934	3.17121	1.17532	1.99589	Tbio
MAPK3	cellular response to reactive oxygen species	Oxidative Stress	FALSE	FALSE	FALSE	FALSE	TRUE	TRUE	51	5	0	0.458703	0.326234	0.0917406	0.0652467	592	3.88171	1.90235	1.97937	Tchem
BCL2L1	release of cytochrome c from mitochondria	Apoptosis	FALSE	TRUE	FALSE	FALSE	TRUE	TRUE	22	2	1	0.45777	0.696906	0.228885	0.348453	8291	2.43978	0.970108	1.46967	Tchem
BCL2L1	release of cytochrome c from mitochondria	Mitochondrial Metabolism	FALSE	TRUE	FALSE	FALSE	TRUE	TRUE	22	2	1	0.45777	0.696906	0.228885	0.348453	8291	2.43978	0.970108	1.46967	Tchem
ATP5F1B	ATP biosynthetic process	Mitochondrial Metabolism	FALSE	TRUE	FALSE	FALSE	TRUE	TRUE	17	1	1	0.457451	0.256108	0.457451	0.256108	1822	3.52067	1.56231	1.95837	Tbio
DLG2	amyloid-beta binding	APP Metabolism	FALSE	TRUE	TRUE	FALSE	TRUE	FALSE	84	1	1	0.457083	0.320207	0.457083	0.320207	1441	3.60977	1.81468	1.79509	Tbio
NDUFB7	mitochondrial electron transport, NADH to ubiquinone	Mitochondrial Metabolism	FALSE	FALSE	FALSE	FALSE	TRUE	TRUE	47	3	0	0.456513	0.672324	0.152171	0.224108	1070	3.71783	1.79538	1.92245	Tclin
PNP	extrinsic component of synaptic vesicle membrane	Synapse	FALSE	TRUE	FALSE	TRUE	FALSE	FALSE	11	2	1	0.456355	0.0857289	0.228178	0.0428645	804	3.79478	2.11136	1.68342	Tclin
MRPS27	mitochondrial small ribosomal subunit	Proteostasis	FALSE	TRUE	FALSE	FALSE	TRUE	TRUE	33	2	2	0.456254	1.3163	0.228127	0.658151	133	4.19773	2.25265	1.94509	Tbio
MRPS27	mitochondrial small ribosomal subunit	Mitochondrial Metabolism	FALSE	TRUE	FALSE	FALSE	TRUE	TRUE	33	2	2	0.456254	1.3163	0.228127	0.658151	133	4.19773	2.25265	1.94509	Tbio
DNM3	clathrin-dependent endocytosis	Endolysosome	FALSE	FALSE	TRUE	FALSE	TRUE	FALSE	27	2	0	0.456227	0.420734	0.228114	0.210367	3718	3.20208	1.2054	1.99668	Tbio
AGT	negative regulation of cell-cell adhesion	Structural Stabilization	FALSE	TRUE	TRUE	FALSE	TRUE	FALSE	15	2	1	0.4562	0.200316	0.2281	0.100158	1641	3.56228	2.44764	1.11464	Tbio
CAT	response to hydrogen peroxide	Oxidative Stress	FALSE	FALSE	FALSE	FALSE	TRUE	TRUE	35	6	0	0.456055	0.381882	0.0760092	0.0636469	265	4.07725	2.16417	1.91308	Tbio
ATP5F1B	proton motive force-driven ATP synthesis	Mitochondrial Metabolism	FALSE	TRUE	FALSE	FALSE	TRUE	TRUE	26	1	1	0.455739	0.395229	0.455739	0.395229	1822	3.52067	1.56231	1.95837	Tbio
MAPK8	cellular response to reactive oxygen species	Oxidative Stress	FALSE	FALSE	FALSE	FALSE	TRUE	TRUE	51	6	0	0.45544	0.383449	0.0759067	0.0639082	1134	3.69603	1.69887	1.99716	Tchem
CALM1	positive regulation of excitatory postsynaptic potential	Synapse	FALSE	TRUE	FALSE	FALSE	TRUE	FALSE	31	2	1	0.453725	0.365743	0.226862	0.182872	3013	3.31266	1.32446	1.9882	Tclin
CLTA	clathrin-dependent endocytosis	Endolysosome	FALSE	FALSE	FALSE	FALSE	TRUE	TRUE	27	3	0	0.452823	0.342913	0.150941	0.114304	7909	2.50462	1.6712	0.833411	Tbio
AP2M1	clathrin-coated endocytic vesicle membrane	Endolysosome	FALSE	FALSE	TRUE	TRUE	TRUE	TRUE	70	5	0	0.451595	0.678003	0.0903189	0.135601	2573	3.38499	1.40319	1.9818	Tbio
CHUK	tumor necrosis factor-mediated signaling pathway	Immune Response	FALSE	TRUE	FALSE	FALSE	TRUE	TRUE	53	3	1	0.451583	0.42669	0.150528	0.14223	4155	3.13559	1.44151	1.69408	Tchem
PFKP	NADH dehydrogenase (ubiquinone) activity	Mitochondrial Metabolism	FALSE	FALSE	TRUE	FALSE	TRUE	FALSE	41	2	0	0.451447	0.443075	0.225723	0.221538	7755	2.53523	1.83964	0.695594	Tbio
PTK2	regulation of long-term neuronal synaptic plasticity	Synapse	FALSE	FALSE	FALSE	FALSE	TRUE	FALSE	16	4	0	0.451282	0.223903	0.11282	0.0559758	1816	3.52192	1.75576	1.76616	Tchem
NDUFS5	mitochondrial respiratory chain complex I assembly	Mitochondrial Metabolism	FALSE	FALSE	FALSE	FALSE	TRUE	TRUE	65	3	0	0.451116	0.43526	0.150372	0.145087	634	3.86038	1.86652	1.99386	Tclin
PIK3R1	phosphatidylinositol-3-phosphate biosynthetic process	Lipid Metabolism	FALSE	FALSE	FALSE	FALSE	TRUE	FALSE	22	3	0	0.450946	0.390229	0.150315	0.130076	6198	2.80692	1.39424	1.41268	Tchem
YWHAB	cellular response to reactive oxygen species	Oxidative Stress	FALSE	TRUE	FALSE	TRUE	TRUE	FALSE	51	4	1	0.45072	0.323627	0.11268	0.0809068	1030	3.72853	1.84147	1.88706	Tchem
DNM3	synaptic vesicle endocytosis	Endolysosome	FALSE	FALSE	TRUE	FALSE	TRUE	TRUE	41	2	0	0.450665	0.420819	0.225333	0.210409	3718	3.20208	1.2054	1.99668	Tbio
DNM3	synaptic vesicle endocytosis	Synapse	FALSE	FALSE	TRUE	FALSE	TRUE	TRUE	41	2	0	0.450665	0.420819	0.225333	0.210409	3718	3.20208	1.2054	1.99668	Tbio
CLTC	clathrin-coated endocytic vesicle membrane	Endolysosome	FALSE	FALSE	FALSE	TRUE	TRUE	TRUE	70	5	0	0.449671	0.663988	0.0899343	0.132798	3934	3.17121	1.17532	1.99589	Tbio
MRPL47	mitochondrial translation	Mitochondrial Metabolism	FALSE	FALSE	FALSE	FALSE	TRUE	TRUE	94	3	0	0.449421	0.606806	0.149807	0.202269	2613	3.37958	1.43309	1.94649	Tbio
MRPL47	mitochondrial translation	Proteostasis	FALSE	FALSE	FALSE	FALSE	TRUE	TRUE	94	3	0	0.449421	0.606806	0.149807	0.202269	2613	3.37958	1.43309	1.94649	Tbio
SLC8A1	negative regulation of ryanodine-sensitive calcium-release channel activity	Synapse	FALSE	TRUE	FALSE	FALSE	FALSE	FALSE	11	1	1	0.448985	0.142248	0.448985	0.142248	1391	3.62331	1.79965	1.82366	Tchem
JAK2	Fc-epsilon receptor signaling pathway	Immune Response	FALSE	FALSE	FALSE	FALSE	TRUE	FALSE	24	4	0	0.448452	0.349827	0.112113	0.0874567	1561	3.58039	2.01482	1.56557	Tclin
WNT5A	clathrin-dependent endocytosis	Endolysosome	FALSE	FALSE	FALSE	FALSE	TRUE	FALSE	27	2	0	0.448391	0.46018	0.224196	0.23009	13410	1.71146	1.71146	0	Tbio
APP	response to interleukin-1	Immune Response	TRUE	FALSE	FALSE	FALSE	TRUE	TRUE	34	9	0	0.447577	0.475185	0.0497308	0.0527984	2	4.71132	2.73197	1.97934	Tchem
NDUFV3	aerobic respiration	Mitochondrial Metabolism	FALSE	FALSE	FALSE	FALSE	TRUE	TRUE	66	3	0	0.447494	0.495095	0.149165	0.165032	1060	3.72059	1.9958	1.7248	Tclin
CALM1	Fc-epsilon receptor signaling pathway	Immune Response	FALSE	FALSE	FALSE	FALSE	TRUE	FALSE	24	4	0	0.447487	0.36301	0.111872	0.0907525	3013	3.31266	1.32446	1.9882	Tclin
AP2A2	synaptic vesicle endocytosis	Endolysosome	FALSE	FALSE	FALSE	TRUE	TRUE	FALSE	41	3	0	0.446884	0.546081	0.148961	0.182027	310	4.02555	2.21438	1.81118
AP2A2	synaptic vesicle endocytosis	Synapse	FALSE	FALSE	FALSE	TRUE	TRUE	FALSE	41	3	0	0.446884	0.546081	0.148961	0.182027	310	4.02555	2.21438	1.81118
ARFGAP1	COPI vesicle coat	Proteostasis	FALSE	TRUE	FALSE	FALSE	FALSE	FALSE	13	2	2	0.446584	0.669356	0.223292	0.334678	1920	3.49911	1.61113	1.88798	Tbio
CAPZA2	barbed-end actin filament capping	Structural Stabilization	FALSE	TRUE	FALSE	FALSE	FALSE	TRUE	20	1	1	0.44613	0.298978	0.44613	0.298978	20759	0.843592	0.843592	0	Tdark
CAMK2D	positive regulation of excitatory postsynaptic potential	Synapse	FALSE	TRUE	FALSE	FALSE	TRUE	FALSE	31	3	1	0.445878	0.228544	0.148626	0.0761814	2255	3.43869	1.46154	1.97715	Tchem
NDUFA8	proton motive force-driven mitochondrial ATP synthesis	Mitochondrial Metabolism	FALSE	FALSE	FALSE	FALSE	TRUE	TRUE	64	3	0	0.445519	0.498553	0.148506	0.166184	3024	3.31139	1.33176	1.97963	Tclin
PTEN	stimulatory C-type lectin receptor signaling pathway	Immune Response	FALSE	FALSE	FALSE	FALSE	TRUE	FALSE	21	4	0	0.445367	0.327835	0.111342	0.0819588	11532	1.94611	1.94611	0	Tchem
NDUFS6	mitochondrial electron transport, NADH to ubiquinone	Mitochondrial Metabolism	FALSE	FALSE	TRUE	FALSE	TRUE	TRUE	47	3	0	0.443572	0.660914	0.147857	0.220305	2116	3.46542	1.51449	1.95093	Tclin
MAPK1	signal transduction in response to DNA damage	DNA Repair	FALSE	TRUE	TRUE	TRUE	FALSE	FALSE	17	2	2	0.442927	0.209382	0.221463	0.104691	2720	3.36212	1.52027	1.84185	Tchem
HSP90AA1	Fc-gamma receptor signaling pathway involved in phagocytosis	Autophagy	FALSE	FALSE	FALSE	TRUE	TRUE	FALSE	21	2	0	0.442794	0.391606	0.221397	0.195803	14432	1.58591	1.58591	0	Tchem
HSP90AA1	Fc-gamma receptor signaling pathway involved in phagocytosis	Immune Response	FALSE	FALSE	FALSE	TRUE	TRUE	FALSE	21	2	0	0.442794	0.391606	0.221397	0.195803	14432	1.58591	1.58591	0	Tchem
ERBB2	Fc-gamma receptor signaling pathway involved in phagocytosis	Autophagy	FALSE	FALSE	FALSE	FALSE	TRUE	FALSE	21	4	0	0.442222	0.315533	0.110555	0.0788832	2279	3.43406	1.9733	1.46076	Tclin
ERBB2	Fc-gamma receptor signaling pathway involved in phagocytosis	Immune Response	FALSE	FALSE	FALSE	FALSE	TRUE	FALSE	21	4	0	0.442222	0.315533	0.110555	0.0788832	2279	3.43406	1.9733	1.46076	Tclin
NDUFB1	mitochondrial respiratory chain complex I	Mitochondrial Metabolism	FALSE	FALSE	FALSE	FALSE	TRUE	TRUE	51	3	0	0.441224	0.670999	0.147075	0.223666	2456	3.40384	1.43807	1.96576	Tclin
NDUFA2	mitochondrial electron transport, NADH to ubiquinone	Mitochondrial Metabolism	FALSE	FALSE	FALSE	TRUE	TRUE	TRUE	47	3	0	0.441167	0.65748	0.147056	0.21916	823	3.78772	1.81181	1.97591	Tclin
CPLX1	synaptic vesicle	Synapse	FALSE	TRUE	TRUE	FALSE	TRUE	FALSE	118	1	1	0.440919	0.409856	0.440919	0.409856	529	3.91319	1.92749	1.9857	Tbio
NDUFB1	mitochondrial electron transport, NADH to ubiquinone	Mitochondrial Metabolism	FALSE	FALSE	FALSE	FALSE	TRUE	TRUE	47	3	0	0.440882	0.658551	0.146961	0.219517	2456	3.40384	1.43807	1.96576	Tclin
NDUFA13	proton motive force-driven mitochondrial ATP synthesis	Mitochondrial Metabolism	FALSE	FALSE	TRUE	TRUE	TRUE	TRUE	64	3	0	0.44064	0.493547	0.14688	0.164516	2823	3.34606	1.52355	1.8225	Tclin
NDUFC2	mitochondrial electron transport, NADH to ubiquinone	Mitochondrial Metabolism	FALSE	FALSE	FALSE	FALSE	TRUE	TRUE	47	3	0	0.440437	0.664459	0.146812	0.221486	2919	3.32866	1.33806	1.9906	Tclin
PRKCA	Fc-epsilon receptor signaling pathway	Immune Response	FALSE	FALSE	TRUE	FALSE	TRUE	FALSE	24	4	0	0.440411	0.372162	0.110103	0.0930406	289	4.04892	2.11705	1.93187	Tchem
HSD17B12	negative regulation of miRNA transcription	Epigenetic	FALSE	TRUE	FALSE	FALSE	FALSE	FALSE	27	4	1	0.440068	0.327923	0.110017	0.0819807	60	4.32694	2.50197	1.82497	Tbio
AK2	proton motive force-driven ATP synthesis	Mitochondrial Metabolism	FALSE	TRUE	FALSE	FALSE	TRUE	FALSE	26	2	1	0.4399	0.462196	0.21995	0.231098	7386	2.60407	1.31136	1.2927	Tbio
NDUFB6	proton motive force-driven mitochondrial ATP synthesis	Mitochondrial Metabolism	FALSE	FALSE	FALSE	FALSE	TRUE	TRUE	64	3	0	0.439589	0.520051	0.14653	0.17335	3308	3.26808	1.28937	1.97871	Tclin
MRPL13	structural constituent of ribosome	Structural Stabilization	FALSE	FALSE	FALSE	FALSE	TRUE	TRUE	175	3	0	0.43918	0.401251	0.146393	0.13375	6508	2.75933	0.890294	1.86904	Tbio
MRPL13	structural constituent of ribosome	Proteostasis	FALSE	FALSE	FALSE	FALSE	TRUE	TRUE	175	3	0	0.43918	0.401251	0.146393	0.13375	6508	2.75933	0.890294	1.86904	Tbio
NME1	clathrin-coated vesicle membrane	Endolysosome	FALSE	TRUE	FALSE	TRUE	TRUE	FALSE	32	1	1	0.438978	0.448105	0.438978	0.448105	2731	3.36084	1.8503	1.51054	Tbio
CHUK	canonical NF-kappaB signal transduction	Apoptosis	FALSE	TRUE	FALSE	FALSE	FALSE	TRUE	63	2	1	0.438752	0.445409	0.219376	0.222704	4155	3.13559	1.44151	1.69408	Tchem
CTNNB1	learning or memory	Synapse	FALSE	TRUE	FALSE	FALSE	TRUE	FALSE	66	4	1	0.438647	0.245718	0.109662	0.0614294	2353	3.42271	1.98017	1.44253	Tchem
NDUFB5	proton motive force-driven mitochondrial ATP synthesis	Mitochondrial Metabolism	FALSE	FALSE	FALSE	FALSE	TRUE	TRUE	64	3	0	0.438341	0.533302	0.146114	0.177767	1195	3.67799	1.67985	1.99814	Tclin
DLD	mitochondrial pyruvate dehydrogenase complex	Mitochondrial Metabolism	FALSE	TRUE	TRUE	TRUE	FALSE	TRUE	8	3	1	0.437949	0.338004	0.145983	0.112668	134	4.19672	2.20243	1.99429	Tbio
PNP	phosphatidylinositol dephosphorylation	Lipid Metabolism	FALSE	TRUE	FALSE	TRUE	TRUE	FALSE	25	1	1	0.4377	0.5836	0.4377	0.5836	804	3.79478	2.11136	1.68342	Tclin
NDUFV2	NADH dehydrogenase (ubiquinone) activity	Mitochondrial Metabolism	FALSE	FALSE	FALSE	FALSE	TRUE	TRUE	41	3	0	0.437688	0.674691	0.145896	0.224897	4463	3.08657	1.16886	1.91771	Tclin
NDUFA4	mitochondrial respiratory chain complex I	Mitochondrial Metabolism	FALSE	FALSE	FALSE	FALSE	TRUE	TRUE	51	3	0	0.437506	0.528767	0.145835	0.176256	1338	3.63562	1.64895	1.98667	Tclin
MET	Fc-gamma receptor signaling pathway involved in phagocytosis	Autophagy	FALSE	FALSE	FALSE	FALSE	TRUE	FALSE	21	6	0	0.436435	0.761558	0.0727392	0.126926	2682	3.36784	1.94595	1.42188	Tclin
MET	Fc-gamma receptor signaling pathway involved in phagocytosis	Immune Response	FALSE	FALSE	FALSE	FALSE	TRUE	FALSE	21	6	0	0.436435	0.761558	0.0727392	0.126926	2682	3.36784	1.94595	1.42188	Tclin
NDUFA6	mitochondrial electron transport, NADH to ubiquinone	Mitochondrial Metabolism	FALSE	FALSE	FALSE	FALSE	TRUE	TRUE	47	3	0	0.436094	0.654539	0.145365	0.21818	128	4.20348	2.21311	1.99036
NDUFB3	mitochondrial electron transport, NADH to ubiquinone	Mitochondrial Metabolism	FALSE	FALSE	FALSE	FALSE	TRUE	TRUE	47	3	0	0.435531	0.655255	0.145177	0.218418	3760	3.19615	1.20987	1.98628	Tclin
NDUFS1	aerobic respiration	Mitochondrial Metabolism	FALSE	FALSE	TRUE	TRUE	TRUE	TRUE	66	3	0	0.435479	0.48509	0.14516	0.161697	182	4.13899	2.14429	1.9947	Tclin
PRKACA	myelin sheath	Myelination	FALSE	TRUE	FALSE	FALSE	TRUE	FALSE	28	3	2	0.435164	0.250849	0.145055	0.0836164	12891	1.7722	0.783457	0.988745	Tchem
TRAF6	stimulatory C-type lectin receptor signaling pathway	Immune Response	FALSE	FALSE	FALSE	FALSE	TRUE	TRUE	21	5	0	0.435098	0.312197	0.0870195	0.0624393	5147	2.98021	1.6023	1.37791	Tbio
NDUFA8	NADH dehydrogenase (ubiquinone) activity	Mitochondrial Metabolism	FALSE	FALSE	FALSE	FALSE	TRUE	TRUE	41	3	0	0.434708	0.67144	0.144903	0.223813	3024	3.31139	1.33176	1.97963	Tclin
DNM2	receptor internalization	Endolysosome	FALSE	FALSE	TRUE	FALSE	TRUE	TRUE	50	4	0	0.434706	0.285413	0.108676	0.0713532	6816	2.70559	1.3175	1.38808	Tchem
NDUFS7	mitochondrial respiratory chain complex I assembly	Mitochondrial Metabolism	FALSE	FALSE	TRUE	FALSE	TRUE	TRUE	65	3	0	0.434421	0.405346	0.144807	0.135115	428	3.95261	2.11815	1.83446	Tclin
NDUFS1	mitochondrial electron transport, NADH to ubiquinone	Mitochondrial Metabolism	FALSE	FALSE	TRUE	TRUE	TRUE	TRUE	47	3	0	0.434241	0.617746	0.144747	0.205915	182	4.13899	2.14429	1.9947	Tclin
OCRL	synaptic vesicle endocytosis	Endolysosome	FALSE	FALSE	FALSE	FALSE	TRUE	FALSE	41	2	0	0.432744	0.344148	0.216372	0.172074	24578	0.222943	0.222943	0	Tbio
OCRL	synaptic vesicle endocytosis	Synapse	FALSE	FALSE	FALSE	FALSE	TRUE	FALSE	41	2	0	0.432744	0.344148	0.216372	0.172074	24578	0.222943	0.222943	0	Tbio
DNM1	low-density lipoprotein particle receptor binding	Lipid Metabolism	FALSE	FALSE	TRUE	TRUE	TRUE	FALSE	25	3	0	0.431947	0.338759	0.143982	0.11292	103	4.24147	2.29165	1.94983	Tbio
PLCG1	Fc-epsilon receptor signaling pathway	Immune Response	FALSE	FALSE	FALSE	TRUE	TRUE	TRUE	24	4	0	0.430838	0.374668	0.10771	0.0936671	5049	2.99743	1.55114	1.44629	Tchem
NDUFA4	mitochondrial respiratory chain complex I assembly	Mitochondrial Metabolism	FALSE	FALSE	FALSE	FALSE	TRUE	FALSE	65	3	0	0.430809	0.412784	0.143603	0.137595	1338	3.63562	1.64895	1.98667	Tclin
RRAS	Fc-gamma receptor signaling pathway involved in phagocytosis	Autophagy	FALSE	FALSE	FALSE	FALSE	TRUE	FALSE	21	3	0	0.430647	0.342952	0.143549	0.114317	7446	2.59349	1.39425	1.19924	Tbio
RRAS	Fc-gamma receptor signaling pathway involved in phagocytosis	Immune Response	FALSE	FALSE	FALSE	FALSE	TRUE	FALSE	21	3	0	0.430647	0.342952	0.143549	0.114317	7446	2.59349	1.39425	1.19924	Tbio
CALM1	stimulatory C-type lectin receptor signaling pathway	Immune Response	FALSE	FALSE	FALSE	FALSE	TRUE	FALSE	21	4	0	0.430498	0.26228	0.107625	0.0655701	3013	3.31266	1.32446	1.9882	Tclin
OCRL	clathrin-dependent endocytosis	Endolysosome	FALSE	FALSE	FALSE	FALSE	TRUE	FALSE	27	2	0	0.430129	0.400815	0.215064	0.200408	24578	0.222943	0.222943	0	Tbio
SELENBP1	protein-folding chaperone binding	Proteostasis	FALSE	TRUE	TRUE	FALSE	FALSE	FALSE	103	1	1	0.429647	0.205731	0.429647	0.205731	794	3.79877	1.81915	1.97961	Tbio
NDUFB10	mitochondrial electron transport, NADH to ubiquinone	Mitochondrial Metabolism	FALSE	FALSE	FALSE	FALSE	TRUE	TRUE	47	3	0	0.427263	0.645807	0.142421	0.215269	1355	3.63207	1.84415	1.78792	Tclin
NDUFB5	mitochondrial electron transport, NADH to ubiquinone	Mitochondrial Metabolism	FALSE	FALSE	FALSE	FALSE	TRUE	TRUE	47	3	0	0.427161	0.648316	0.142387	0.216105	1195	3.67799	1.67985	1.99814	Tclin
NDUFA11	mitochondrial electron transport, NADH to ubiquinone	Mitochondrial Metabolism	FALSE	FALSE	TRUE	TRUE	TRUE	FALSE	47	3	0	0.426351	0.647469	0.142117	0.215823	151	4.16781	2.35122	1.81658	Tclin
ATP5PF	proton-transporting ATP synthase activity, rotational mechanism	Mitochondrial Metabolism	FALSE	TRUE	FALSE	FALSE	TRUE	TRUE	19	3	1	0.425947	0.84291	0.141982	0.28097	1689	3.55079	1.59073	1.96006	Tbio
NDUFV3	mitochondrial electron transport, NADH to ubiquinone	Mitochondrial Metabolism	FALSE	FALSE	FALSE	FALSE	TRUE	TRUE	47	3	0	0.425883	0.646032	0.141961	0.215344	1060	3.72059	1.9958	1.7248	Tclin
NDUFB4	mitochondrial electron transport, NADH to ubiquinone	Mitochondrial Metabolism	FALSE	FALSE	FALSE	FALSE	TRUE	TRUE	47	3	0	0.425064	0.647819	0.141688	0.21594	5611	2.90699	1.09692	1.81007	Tclin
EZR	ruffle membrane	Lipid Metabolism	FALSE	TRUE	TRUE	FALSE	TRUE	TRUE	100	1	1	0.424432	0.360106	0.424432	0.360106	397	3.97167	1.9748	1.99686	Tbio
NDUFA13	aerobic respiration	Mitochondrial Metabolism	FALSE	FALSE	TRUE	TRUE	TRUE	TRUE	66	3	0	0.424373	0.452736	0.141458	0.150912	2823	3.34606	1.52355	1.8225	Tclin
CAMK2D	neuromuscular junction	Synapse	FALSE	TRUE	FALSE	FALSE	TRUE	FALSE	80	1	1	0.424361	0.325737	0.424361	0.325737	2255	3.43869	1.46154	1.97715	Tchem
PLCG1	scaffold protein binding	Structural Stabilization	FALSE	TRUE	FALSE	TRUE	TRUE	FALSE	68	3	1	0.423696	0.20215	0.141232	0.0673835	5049	2.99743	1.55114	1.44629	Tchem
GSK3B	positive regulation of superoxide anion generation	Oxidative Stress	FALSE	FALSE	FALSE	FALSE	TRUE	FALSE	17	4	0	0.423517	0.195489	0.105879	0.0488723	1609	3.56933	1.57213	1.9972	Tclin
GSK3B	neuron apoptotic process	Apoptosis	FALSE	FALSE	FALSE	FALSE	TRUE	FALSE	79	5	0	0.423513	0.352795	0.0847027	0.0705591	1609	3.56933	1.57213	1.9972	Tclin
SLC2A1	neuron apoptotic process	Apoptosis	FALSE	FALSE	FALSE	FALSE	TRUE	FALSE	79	5	0	0.423301	0.303545	0.0846602	0.060709	6227	2.80373	1.39628	1.40745	Tchem
DTNBP1	synaptic vesicle recycling	Synapse	FALSE	TRUE	FALSE	FALSE	TRUE	FALSE	13	1	1	0.423168	0.275299	0.423168	0.275299	394	3.97473	2.11398	1.86074	Tbio
CAMK2A	regulation of cardiac muscle contraction by regulation of the release of sequestered calcium ion	Vasculature	FALSE	TRUE	FALSE	FALSE	FALSE	FALSE	21	1	1	0.422678	0.283547	0.422678	0.283547	7214	2.63702	1.66655	0.970468	Tchem
CLTA	clathrin-coated endocytic vesicle	Endolysosome	FALSE	FALSE	FALSE	FALSE	TRUE	TRUE	25	3	0	0.42147	0.273512	0.14049	0.0911706	7909	2.50462	1.6712	0.833411	Tbio
BCR	stimulatory C-type lectin receptor signaling pathway	Immune Response	FALSE	FALSE	FALSE	FALSE	TRUE	FALSE	21	6	0	0.420846	0.414751	0.070141	0.0691252	1058	3.72091	2.29749	1.42342	Tclin
NDUFB2	mitochondrial respiratory chain complex I	Mitochondrial Metabolism	FALSE	FALSE	FALSE	FALSE	TRUE	TRUE	51	3	0	0.420743	0.639129	0.140248	0.213043	4549	3.07466	1.10049	1.97418	Tclin
SOD1	response to interleukin-1	Immune Response	FALSE	FALSE	FALSE	FALSE	TRUE	FALSE	34	7	0	0.419676	0.2632	0.0599537	0.0376	3449	3.24334	1.32381	1.91953	Tbio
RHOA	stimulatory C-type lectin receptor signaling pathway	Immune Response	FALSE	FALSE	FALSE	TRUE	TRUE	FALSE	21	4	0	0.419409	0.245821	0.104852	0.0614553	7313	2.61656	1.14539	1.47117	Tbio
CDC42	regulation of stress fiber assembly	Structural Stabilization	FALSE	TRUE	FALSE	TRUE	TRUE	TRUE	17	2	2	0.418935	0.0555715	0.209467	0.0277857	724	3.82995	1.87277	1.95718	Tchem
NCK2	actin filament	Structural Stabilization	TRUE	TRUE	FALSE	FALSE	TRUE	FALSE	96	1	1	0.418361	0.308456	0.418361	0.308456	6827	2.70395	1.79166	0.912295	Tbio
IKBKG	tumor necrosis factor-mediated signaling pathway	Immune Response	FALSE	TRUE	FALSE	FALSE	TRUE	FALSE	53	2	1	0.418034	0.401425	0.209017	0.200712	9623	2.21873	0.419094	1.79963	Tbio
NDUFB3	mitochondrial respiratory chain complex I	Mitochondrial Metabolism	FALSE	FALSE	FALSE	FALSE	TRUE	TRUE	51	3	0	0.41768	0.639548	0.139227	0.213183	3760	3.19615	1.20987	1.98628	Tclin
PIP5K1C	Fc-epsilon receptor signaling pathway	Immune Response	FALSE	FALSE	FALSE	TRUE	TRUE	FALSE	24	3	0	0.417018	0.37384	0.139006	0.124613	870	3.77606	1.82372	1.95234	Tchem
NDUFB10	mitochondrial respiratory chain complex I	Mitochondrial Metabolism	FALSE	FALSE	FALSE	FALSE	TRUE	TRUE	51	3	0	0.416706	0.648404	0.138902	0.216135	1355	3.63207	1.84415	1.78792	Tclin
NDUFS3	aerobic respiration	Mitochondrial Metabolism	FALSE	FALSE	TRUE	FALSE	TRUE	TRUE	66	3	0	0.416246	0.411805	0.138749	0.137268	891	3.7658	1.77507	1.99073	Tclin
MRPS9	structural constituent of ribosome	Structural Stabilization	FALSE	FALSE	FALSE	FALSE	TRUE	TRUE	175	3	0	0.416043	0.371082	0.138681	0.123694	1272	3.65555	1.67781	1.97774	Tdark
MRPS9	structural constituent of ribosome	Proteostasis	FALSE	FALSE	FALSE	FALSE	TRUE	TRUE	175	3	0	0.416043	0.371082	0.138681	0.123694	1272	3.65555	1.67781	1.97774	Tdark
PRKCA	extrinsic component of cytoplasmic side of plasma membrane	Lipid Metabolism	FALSE	TRUE	TRUE	FALSE	TRUE	FALSE	37	4	1	0.415849	0.428994	0.103962	0.107249	289	4.04892	2.11705	1.93187	Tchem
COMT	positive regulation of endothelial cell apoptotic process	Apoptosis	FALSE	TRUE	FALSE	FALSE	FALSE	FALSE	19	1	1	0.415709	0.2823	0.415709	0.2823	219	4.11285	2.41853	1.69432	Tclin
NDUFA3	NADH dehydrogenase (ubiquinone) activity	Mitochondrial Metabolism	FALSE	FALSE	FALSE	FALSE	TRUE	TRUE	41	3	0	0.415445	0.649645	0.138482	0.216548	1291	3.64878	1.68715	1.96163
RIPK1	positive regulation of canonical NF-kappaB signal transduction	Apoptosis	FALSE	TRUE	FALSE	FALSE	FALSE	TRUE	197	2	1	0.415195	0.437821	0.207597	0.21891	1748	3.53644	1.56469	1.97176	Tchem
ABCB1	response to hydrogen peroxide	Oxidative Stress	FALSE	TRUE	FALSE	FALSE	TRUE	FALSE	35	3	1	0.414827	0.326046	0.138276	0.108682	7317	2.61583	1.19193	1.4239	Tchem
NDUFC1	proton motive force-driven mitochondrial ATP synthesis	Mitochondrial Metabolism	FALSE	FALSE	FALSE	FALSE	TRUE	TRUE	64	2	0	0.414615	0.412331	0.207308	0.206166	6316	2.79036	0.822948	1.96741	Tclin
NDUFS8	proton motive force-driven mitochondrial ATP synthesis	Mitochondrial Metabolism	FALSE	FALSE	FALSE	TRUE	TRUE	TRUE	64	3	0	0.414594	0.532312	0.138198	0.177437	2711	3.364	1.52691	1.83709	Tclin
NDUFV2	proton motive force-driven mitochondrial ATP synthesis	Mitochondrial Metabolism	FALSE	FALSE	FALSE	FALSE	TRUE	TRUE	64	3	0	0.413794	0.528161	0.137931	0.176054	4463	3.08657	1.16886	1.91771	Tclin
ACTN2	neuromuscular junction	Synapse	FALSE	TRUE	TRUE	TRUE	TRUE	FALSE	80	3	1	0.413757	0.358721	0.137919	0.119574	426	3.95351	1.95944	1.99408	Tbio
DNM2	synaptic vesicle endocytosis	Endolysosome	FALSE	FALSE	TRUE	FALSE	TRUE	TRUE	41	2	0	0.413309	0.373771	0.206655	0.186885	6816	2.70559	1.3175	1.38808	Tchem
DNM2	synaptic vesicle endocytosis	Synapse	FALSE	FALSE	TRUE	FALSE	TRUE	TRUE	41	2	0	0.413309	0.373771	0.206655	0.186885	6816	2.70559	1.3175	1.38808	Tchem
CXCL8	negative regulation of cell-cell adhesion	Structural Stabilization	FALSE	TRUE	FALSE	FALSE	TRUE	FALSE	15	1	1	0.413255	0.29129	0.413255	0.29129	23905	0.537035	0.537035	0	Tchem
YWHAZ	cellular response to reactive oxygen species	Oxidative Stress	FALSE	TRUE	FALSE	TRUE	TRUE	FALSE	51	3	1	0.413149	0.392436	0.137716	0.130812	2654	3.37181	1.87292	1.49889	Tbio
NDUFB7	mitochondrial respiratory chain complex I	Mitochondrial Metabolism	FALSE	FALSE	FALSE	FALSE	TRUE	TRUE	51	3	0	0.413126	0.643816	0.137709	0.214605	1070	3.71783	1.79538	1.92245	Tclin
PNP	synaptic vesicle lumen acidification	Synapse	FALSE	TRUE	FALSE	TRUE	FALSE	FALSE	16	3	2	0.413015	1.14724	0.137672	0.382413	804	3.79478	2.11136	1.68342	Tclin
TPM1	endocytic vesicle membrane	Endolysosome	FALSE	TRUE	FALSE	FALSE	TRUE	FALSE	74	1	1	0.412771	0.590094	0.412771	0.590094	1711	3.54603	1.72586	1.82017	Tbio
UBC	phosphatidylinositol-3-phosphate biosynthetic process	Lipid Metabolism	FALSE	FALSE	FALSE	FALSE	TRUE	FALSE	22	2	0	0.412578	0.388713	0.206289	0.194356	1711	3.54603	1.72586	1.82017	Tbio
NDUFB6	mitochondrial electron transport, NADH to ubiquinone	Mitochondrial Metabolism	FALSE	FALSE	FALSE	FALSE	TRUE	TRUE	47	3	0	0.412504	0.633453	0.137501	0.211151	1474	3.60052	1.6965	1.90402	Tbio
PYCR2	NADH dehydrogenase (ubiquinone) activity	Mitochondrial Metabolism	FALSE	FALSE	FALSE	FALSE	TRUE	FALSE	41	2	0	0.412349	0.406899	0.206174	0.203449	3308	3.26808	1.28937	1.97871	Tclin
PFKP	mitochondrial electron transport, NADH to ubiquinone	Mitochondrial Metabolism	FALSE	FALSE	TRUE	FALSE	TRUE	FALSE	47	2	0	0.411886	0.411263	0.205943	0.205632	3349	3.26083	1.78944	1.47139	Tbio
SNAP25	synaptic vesicle exocytosis	Synapse	FALSE	TRUE	TRUE	FALSE	TRUE	TRUE	21	2	1	0.411035	0.386445	0.205518	0.193222	7755	2.53523	1.83964	0.695594	Tbio
HSPA1A	protein refolding	Proteostasis	FALSE	TRUE	FALSE	FALSE	FALSE	TRUE	25	3	1	0.410812	0.240152	0.136937	0.0800507	3265	3.27383	1.2753	1.99854	Tbio
ABCC1	positive regulation of non-canonical NF-kappaB signal transduction	Apoptosis	FALSE	TRUE	FALSE	FALSE	FALSE	FALSE	69	3	1	0.410526	0.327171	0.136842	0.109057	6105	2.82552	1.26496	1.56056
NDUFV3	proton motive force-driven mitochondrial ATP synthesis	Mitochondrial Metabolism	FALSE	FALSE	FALSE	FALSE	TRUE	TRUE	64	3	0	0.409984	0.507952	0.136661	0.169317	12951	1.76366	1.76366	0	Tchem
AP2B1	clathrin-dependent endocytosis	Endolysosome	FALSE	FALSE	TRUE	TRUE	TRUE	TRUE	27	2	0	0.409908	0.373998	0.204954	0.186999	1060	3.72059	1.9958	1.7248	Tclin
NDUFA12	mitochondrial respiratory chain complex I	Mitochondrial Metabolism	FALSE	FALSE	FALSE	FALSE	TRUE	TRUE	51	3	0	0.409692	0.631486	0.136564	0.210495	998	3.73743	1.79276	1.94467	Tbio
HIP1R	clathrin-dependent endocytosis	Endolysosome	FALSE	FALSE	FALSE	FALSE	TRUE	FALSE	27	2	0	0.408959	0.305652	0.20448	0.152826	321	4.01825	2.0411	1.97715	Tclin
INPP4A	synaptic vesicle endocytosis	Endolysosome	FALSE	FALSE	FALSE	FALSE	TRUE	FALSE	41	3	0	0.408857	0.330103	0.136286	0.110034	1432	3.6117	1.8376	1.7741	Tbio
INPP4A	synaptic vesicle endocytosis	Synapse	FALSE	FALSE	FALSE	FALSE	TRUE	FALSE	41	3	0	0.408857	0.330103	0.136286	0.110034	3872	3.18001	1.29038	1.88964	Tbio
NDUFS3	mitochondrial respiratory chain complex I assembly	Mitochondrial Metabolism	FALSE	FALSE	TRUE	FALSE	TRUE	TRUE	65	3	0	0.408683	0.378774	0.136228	0.126258	3872	3.18001	1.29038	1.88964	Tbio
NDUFS6	mitochondrial respiratory chain complex I	Mitochondrial Metabolism	FALSE	FALSE	TRUE	FALSE	TRUE	TRUE	51	3	0	0.408498	0.634773	0.136166	0.211591	891	3.7658	1.77507	1.99073	Tclin
NDUFV1	NADH dehydrogenase (ubiquinone) activity	Mitochondrial Metabolism	FALSE	FALSE	TRUE	TRUE	TRUE	TRUE	41	3	0	0.407892	0.649861	0.135964	0.21662	2116	3.46542	1.51449	1.95093	Tclin
LRP2	phosphatidylinositol-3-phosphate biosynthetic process	Lipid Metabolism	FALSE	FALSE	FALSE	FALSE	TRUE	FALSE	22	2	0	0.407662	0.380297	0.203831	0.190149	780	3.80657	1.81852	1.98805	Tclin
NDUFAB1	proton motive force-driven mitochondrial ATP synthesis	Mitochondrial Metabolism	FALSE	FALSE	FALSE	FALSE	TRUE	TRUE	64	3	0	0.407231	0.479161	0.135744	0.15972	1939	3.49602	2.13364	1.36238	Tbio
ADRB2	clathrin-dependent endocytosis	Endolysosome	FALSE	FALSE	FALSE	FALSE	TRUE	FALSE	27	2	0	0.406305	0.455528	0.203152	0.227764	2947	3.32493	1.34053	1.9844	Tclin
NDUFS8	mitochondrial electron transport, NADH to ubiquinone	Mitochondrial Metabolism	FALSE	FALSE	FALSE	TRUE	TRUE	TRUE	47	3	0	0.404978	0.625309	0.134993	0.208436	8457	2.41209	0.89129	1.5208	Tclin
LCP2	Fc-epsilon receptor signaling pathway	Immune Response	FALSE	FALSE	FALSE	FALSE	TRUE	FALSE	24	3	0	0.404878	0.356536	0.134959	0.118845	2711	3.364	1.52691	1.83709	Tclin
RAB8A	mitotic cytokinesis	Cell Cycle	FALSE	TRUE	FALSE	FALSE	FALSE	FALSE	63	2	2	0.404725	0.339183	0.202362	0.169591	1767	3.53159	1.54856	1.98303	Tbio
VAMP8	synaptic vesicle endocytosis	Endolysosome	FALSE	FALSE	FALSE	FALSE	TRUE	FALSE	41	2	0	0.404681	0.466341	0.20234	0.23317	11068	2.0057	1.49376	0.511946	Tbio
VAMP8	synaptic vesicle endocytosis	Synapse	FALSE	FALSE	FALSE	FALSE	TRUE	FALSE	41	2	0	0.404681	0.466341	0.20234	0.23317	7374	2.60599	1.19727	1.40872	Tbio
RIPK1	CD40 receptor complex	Immune Response	FALSE	FALSE	FALSE	FALSE	FALSE	FALSE	11	2	0	0.404332	0.376988	0.202166	0.188494	7374	2.60599	1.19727	1.40872	Tbio
PFKM	NADH dehydrogenase (ubiquinone) activity	Mitochondrial Metabolism	FALSE	FALSE	FALSE	FALSE	TRUE	FALSE	41	2	0	0.404041	0.440349	0.202021	0.220175	1748	3.53644	1.56469	1.97176	Tchem
GAPDH	response to interleukin-1	Immune Response	FALSE	FALSE	TRUE	FALSE	TRUE	FALSE	34	6	0	0.403621	0.280201	0.0672702	0.0467001	3106	3.29745	1.78004	1.51741	Tbio
APOB	phosphatidylinositol-3-phosphate biosynthetic process	Lipid Metabolism	FALSE	FALSE	FALSE	FALSE	TRUE	FALSE	22	2	0	0.40344	0.381869	0.20172	0.190935	2244	3.44174	1.50128	1.94046	Tchem
NDUFS1	proton motive force-driven mitochondrial ATP synthesis	Mitochondrial Metabolism	FALSE	FALSE	TRUE	TRUE	TRUE	TRUE	64	3	0	0.403045	0.488746	0.134348	0.162915	3167	3.28768	1.47331	1.81437	Tchem
PRKCD	Fc-epsilon receptor signaling pathway	Immune Response	FALSE	FALSE	FALSE	FALSE	TRUE	FALSE	24	4	0	0.402938	0.420369	0.100734	0.105092	182	4.13899	2.14429	1.9947	Tclin
MTHFR	regulation of long-term neuronal synaptic plasticity	Synapse	FALSE	FALSE	FALSE	FALSE	TRUE	FALSE	16	4	0	0.402848	0.170299	0.100712	0.0425748	2476	3.40002	1.52814	1.87188	Tclin
BCL2L1	extrinsic apoptotic signaling pathway in absence of ligand	Apoptosis	FALSE	TRUE	FALSE	FALSE	FALSE	TRUE	33	2	2	0.402812	0.568164	0.201406	0.284082	427	3.95323	2.77528	1.17795	Tbio
IGF2R	phosphatidylinositol-3-phosphate biosynthetic process	Lipid Metabolism	FALSE	FALSE	FALSE	FALSE	TRUE	FALSE	22	2	0	0.401802	0.383585	0.200901	0.191792	8291	2.43978	0.970108	1.46967	Tchem
NDUFA5	mitochondrial electron transport, NADH to ubiquinone	Mitochondrial Metabolism	FALSE	FALSE	FALSE	FALSE	TRUE	TRUE	47	3	0	0.399808	0.612107	0.133269	0.204036	2533	3.39025	1.97624	1.41401	Tchem
CLTC	endocytic vesicle membrane	Endolysosome	FALSE	TRUE	FALSE	TRUE	TRUE	FALSE	74	2	1	0.398934	0.235616	0.199467	0.117808	2648	3.3725	1.38181	1.99069	Tclin
DNM3	clathrin-coated endocytic vesicle	Endolysosome	FALSE	FALSE	TRUE	FALSE	TRUE	FALSE	25	2	0	0.398065	0.374689	0.199032	0.187345	3934	3.17121	1.17532	1.99589	Tbio
JUP	cell-cell adhesion	Structural Stabilization	FALSE	TRUE	FALSE	FALSE	FALSE	TRUE	184	1	1	0.397642	0.330059	0.397642	0.330059	3718	3.20208	1.2054	1.99668	Tbio
SELENBP1	regulation of long-term neuronal synaptic plasticity	Synapse	FALSE	FALSE	TRUE	FALSE	TRUE	FALSE	16	4	0	0.39748	0.160405	0.0993701	0.0401014	1168	3.68728	2.19813	1.48916	Tbio
UBC	proteasome regulatory particle, lid subcomplex	Proteostasis	FALSE	TRUE	FALSE	FALSE	FALSE	FALSE	8	1	1	0.397358	0.136856	0.397358	0.136856	794	3.79877	1.81915	1.97961	Tbio
NDUFA11	mitochondrial respiratory chain complex I	Mitochondrial Metabolism	FALSE	FALSE	TRUE	TRUE	TRUE	TRUE	51	3	0	0.397056	0.620864	0.132352	0.206955	1474	3.60052	1.6965	1.90402	Tbio
CXCL8	regulation of long-term neuronal synaptic plasticity	Synapse	FALSE	FALSE	FALSE	FALSE	TRUE	FALSE	16	4	0	0.396023	0.15577	0.0990058	0.0389426	151	4.16781	2.35122	1.81658	Tclin
CHUK	CD40 receptor complex	Immune Response	FALSE	FALSE	FALSE	FALSE	FALSE	TRUE	11	2	0	0.396018	0.301749	0.198009	0.150875	23905	0.537035	0.537035	0	Tchem
NDUFS4	proton motive force-driven mitochondrial ATP synthesis	Mitochondrial Metabolism	FALSE	FALSE	FALSE	FALSE	TRUE	TRUE	64	3	0	0.395962	0.471434	0.131987	0.157145	4155	3.13559	1.44151	1.69408	Tchem
IGF1R	regulation of early endosome to late endosome transport	Endolysosome	FALSE	FALSE	TRUE	TRUE	FALSE	FALSE	8	3	0	0.395865	0.184489	0.131955	0.0614963	81	4.28803	2.29921	1.98881	Tclin
ENTPD1	NADH dehydrogenase activity	Mitochondrial Metabolism	FALSE	FALSE	FALSE	FALSE	TRUE	FALSE	11	4	0	0.394762	0.207487	0.0986906	0.0518717	241	4.09409	2.11755	1.97654	Tclin
CAPZA1	cortical cytoskeleton	Structural Stabilization	FALSE	TRUE	FALSE	FALSE	TRUE	FALSE	21	1	1	0.394724	0.246085	0.394724	0.246085	827	3.78667	1.88049	1.90618	Tchem
CD4	phosphatidylinositol-3-phosphate biosynthetic process	Lipid Metabolism	FALSE	FALSE	FALSE	FALSE	TRUE	FALSE	22	2	0	0.394688	0.380307	0.197344	0.190154	9295	2.27192	1.78757	0.484343	Tbio
RHOC	negative regulation of cell-substrate adhesion	Structural Stabilization	FALSE	TRUE	FALSE	FALSE	TRUE	FALSE	15	1	1	0.394185	0.228919	0.394185	0.228919	1907	3.50134	1.96822	1.53312	Tchem
HMOX1	neuron apoptotic process	Apoptosis	FALSE	FALSE	FALSE	FALSE	TRUE	FALSE	79	5	0	0.394102	0.358522	0.0788204	0.0717043	4722	3.04536	1.08572	1.95964	Tbio
LDLRAP1	synaptic vesicle endocytosis	Synapse	FALSE	FALSE	FALSE	FALSE	TRUE	FALSE	41	4	0	0.393868	0.489958	0.0984671	0.122489	1400	3.61944	2.14416	1.47528	Tbio
LDLRAP1	synaptic vesicle endocytosis	Endolysosome	FALSE	FALSE	FALSE	FALSE	TRUE	FALSE	41	4	0	0.393868	0.489958	0.0984671	0.122489	1658	3.55962	2.08153	1.47809	Tchem
MAP2K1	late endosome	Endolysosome	FALSE	TRUE	FALSE	FALSE	TRUE	TRUE	151	2	2	0.393842	0.177698	0.196921	0.0888489	1400	3.61944	2.14416	1.47528	Tbio
PLCG2	Fc-epsilon receptor signaling pathway	Immune Response	TRUE	FALSE	TRUE	TRUE	TRUE	TRUE	24	4	0	0.393817	0.355975	0.0984543	0.0889938	3236	3.27736	1.69134	1.58603	Tclin
NDUFA2	mitochondrial respiratory chain complex I	Mitochondrial Metabolism	FALSE	FALSE	FALSE	TRUE	TRUE	TRUE	51	3	0	0.393518	0.624029	0.131173	0.20801	49	4.35996	2.90385	1.45611	Tchem
WASL	actin cytoskeleton organization	Structural Stabilization	FALSE	TRUE	FALSE	TRUE	FALSE	FALSE	207	1	1	0.393117	0.316838	0.393117	0.316838	823	3.78772	1.81181	1.97591	Tclin
HLA-DRA	antigen processing and presentation of exogenous peptide antigen via MHC class II	Immune Response	FALSE	TRUE	TRUE	FALSE	TRUE	TRUE	31	2	2	0.392976	0.990132	0.196488	0.495066	4723	3.04532	1.20169	1.84364	Tbio
DNM2	endolysosome membrane	Endolysosome	FALSE	FALSE	TRUE	FALSE	FALSE	FALSE	20	3	0	0.39262	0.339077	0.130873	0.113026	33	4.41214	2.41705	1.99509
AP2B1	synaptic vesicle endocytosis	Synapse	FALSE	FALSE	TRUE	TRUE	TRUE	TRUE	41	2	0	0.392457	0.452878	0.196229	0.226439	998	3.73743	1.79276	1.94467	Tbio
AP2B1	synaptic vesicle endocytosis	Endolysosome	FALSE	FALSE	TRUE	TRUE	TRUE	TRUE	41	2	0	0.392457	0.452878	0.196229	0.226439	6816	2.70559	1.3175	1.38808	Tchem
NDUFC1	aerobic respiration	Mitochondrial Metabolism	FALSE	FALSE	FALSE	FALSE	TRUE	TRUE	66	2	0	0.391905	0.374376	0.195952	0.187188	998	3.73743	1.79276	1.94467	Tbio
AP2A1	postsynaptic neurotransmitter receptor internalization	Synapse	FALSE	FALSE	TRUE	TRUE	TRUE	TRUE	8	2	0	0.391775	0.29564	0.195888	0.14782	6062	2.83221	0.890005	1.9422	Tbio
AP2A1	postsynaptic neurotransmitter receptor internalization	Endolysosome	FALSE	FALSE	TRUE	TRUE	TRUE	TRUE	8	2	0	0.391775	0.29564	0.195888	0.14782	6316	2.79036	0.822948	1.96741	Tclin
NDUFB5	mitochondrial respiratory chain complex I	Mitochondrial Metabolism	FALSE	FALSE	FALSE	FALSE	TRUE	TRUE	51	3	0	0.391714	0.621151	0.130571	0.20705	6062	2.83221	0.890005	1.9422	Tbio
LDLR	phosphatidylinositol-3-phosphate biosynthetic process	Lipid Metabolism	FALSE	FALSE	FALSE	FALSE	TRUE	FALSE	22	2	0	0.390736	0.367604	0.195368	0.183802	1195	3.67799	1.67985	1.99814	Tclin
GNB5	Fc-epsilon receptor signaling pathway	Immune Response	FALSE	TRUE	TRUE	TRUE	TRUE	FALSE	24	2	1	0.390394	0.294099	0.195197	0.14705	5621	2.90459	1.46053	1.44407	Tchem
CDC42	substrate adhesion-dependent cell spreading	Structural Stabilization	FALSE	FALSE	FALSE	TRUE	TRUE	FALSE	47	4	0	0.389607	0.260763	0.0974018	0.0651909	127	4.2077	2.21085	1.99686	Tbio
PIP5K1C	phosphatidylinositol-3-phosphate biosynthetic process	Lipid Metabolism	FALSE	FALSE	FALSE	TRUE	TRUE	FALSE	22	2	0	0.389234	0.368665	0.194617	0.184332	724	3.82995	1.87277	1.95718	Tchem
LCP2	Fc-gamma receptor signaling pathway involved in phagocytosis	Autophagy	FALSE	FALSE	FALSE	FALSE	TRUE	FALSE	21	2	0	0.389009	0.417882	0.194505	0.208941	870	3.77606	1.82372	1.95234	Tchem
LCP2	Fc-gamma receptor signaling pathway involved in phagocytosis	Immune Response	FALSE	FALSE	FALSE	FALSE	TRUE	FALSE	21	2	0	0.389009	0.417882	0.194505	0.208941	1767	3.53159	1.54856	1.98303	Tbio
NDUFS1	mitochondrial respiratory chain complex I	Mitochondrial Metabolism	FALSE	FALSE	TRUE	TRUE	TRUE	TRUE	51	3	0	0.388808	0.594786	0.129603	0.198262	1767	3.53159	1.54856	1.98303	Tbio
JUP	cell-cell junction	Structural Stabilization	FALSE	TRUE	FALSE	FALSE	TRUE	TRUE	184	1	1	0.388392	0.306441	0.388392	0.306441	182	4.13899	2.14429	1.9947	Tclin
RHOC	regulation of focal adhesion assembly	Structural Stabilization	FALSE	TRUE	FALSE	FALSE	TRUE	FALSE	24	1	1	0.38777	0.202358	0.38777	0.202358	1168	3.68728	2.19813	1.48916	Tbio
SYNJ2	synaptic vesicle endocytosis	Synapse	FALSE	FALSE	FALSE	FALSE	TRUE	TRUE	41	3	0	0.387561	0.396025	0.129187	0.132008	2040	3.4791	1.74853	1.73057	Tbio
SYNJ2	synaptic vesicle endocytosis	Endolysosome	FALSE	FALSE	FALSE	FALSE	TRUE	TRUE	41	3	0	0.387561	0.396025	0.129187	0.132008	4722	3.04536	1.08572	1.95964	Tbio
NDUFA3	mitochondrial electron transport, NADH to ubiquinone	Mitochondrial Metabolism	FALSE	FALSE	FALSE	FALSE	TRUE	TRUE	47	3	0	0.387458	0.590755	0.129153	0.196918	2040	3.4791	1.74853	1.73057	Tbio
AP2A2	postsynaptic neurotransmitter receptor internalization	Synapse	FALSE	FALSE	FALSE	TRUE	TRUE	TRUE	8	2	0	0.387407	0.291161	0.193703	0.14558	310	4.02555	2.21438	1.81118
AP2A2	postsynaptic neurotransmitter receptor internalization	Endolysosome	FALSE	FALSE	FALSE	TRUE	TRUE	TRUE	8	2	0	0.387407	0.291161	0.193703	0.14558	1291	3.64878	1.68715	1.96163
ACSL3	arachidonate-CoA ligase activity	Lipid Metabolism	FALSE	FALSE	FALSE	TRUE	TRUE	TRUE	11	3	0	0.387235	0.281658	0.129078	0.093886	310	4.02555	2.21438	1.81118
VAMP2	phosphatidylinositol-3-phosphate biosynthetic process	Lipid Metabolism	FALSE	FALSE	FALSE	FALSE	TRUE	FALSE	22	2	0	0.386514	0.355054	0.193257	0.177527	2375	3.41912	1.51742	1.9017	Tbio
CLTC	endocytosis	Endolysosome	FALSE	TRUE	FALSE	TRUE	FALSE	FALSE	189	4	2	0.386285	0.509388	0.0965713	0.127347	6936	2.68432	1.56104	1.12328	Tbio
PTK2	positive regulation of superoxide anion generation	Oxidative Stress	FALSE	FALSE	FALSE	FALSE	TRUE	FALSE	17	3	0	0.386165	0.216936	0.128722	0.0723119	3934	3.17121	1.17532	1.99589	Tbio
UBC	positive regulation of proteasomal protein catabolic process	Proteostasis	FALSE	TRUE	FALSE	FALSE	TRUE	FALSE	18	1	1	0.385426	0.143029	0.385426	0.143029	1816	3.52192	1.75576	1.76616	Tchem
NDUFV3	mitochondrial respiratory chain complex I	Mitochondrial Metabolism	FALSE	FALSE	FALSE	FALSE	TRUE	TRUE	51	3	0	0.385293	0.606895	0.128431	0.202298	1474	3.60052	1.6965	1.90402	Tbio
EPN1	synaptic vesicle endocytosis	Endolysosome	FALSE	FALSE	FALSE	FALSE	TRUE	FALSE	41	3	0	0.384929	0.295521	0.12831	0.0985071	1060	3.72059	1.9958	1.7248	Tclin
EPN1	synaptic vesicle endocytosis	Synapse	FALSE	FALSE	FALSE	FALSE	TRUE	FALSE	41	3	0	0.384929	0.295521	0.12831	0.0985071	4705	3.04847	1.10468	1.94379	Tbio
NDUFS8	mitochondrial respiratory chain complex I	Mitochondrial Metabolism	FALSE	FALSE	FALSE	TRUE	TRUE	TRUE	51	3	0	0.384793	0.621191	0.128264	0.207064	4705	3.04847	1.10468	1.94379	Tbio
NDUFV1	mitochondrial electron transport, NADH to ubiquinone	Mitochondrial Metabolism	FALSE	FALSE	TRUE	TRUE	TRUE	TRUE	47	3	0	0.38446	0.603477	0.128153	0.201159	2711	3.364	1.52691	1.83709	Tclin
TP53	response to hydrogen peroxide	Oxidative Stress	FALSE	FALSE	FALSE	FALSE	TRUE	FALSE	35	5	0	0.383976	0.254217	0.0767951	0.0508435	780	3.80657	1.81852	1.98805	Tclin
CLTA	receptor internalization	Endolysosome	FALSE	FALSE	FALSE	FALSE	TRUE	FALSE	50	3	0	0.383482	0.24437	0.127827	0.0814566	4869	3.02608	1.55104	1.47504	Tchem
SYT1	phosphatidylinositol-3-phosphate biosynthetic process	Lipid Metabolism	FALSE	FALSE	TRUE	TRUE	TRUE	FALSE	22	2	0	0.383392	0.363729	0.191696	0.181864	7909	2.50462	1.6712	0.833411	Tbio
DVL2	clathrin-dependent endocytosis	Endolysosome	FALSE	FALSE	FALSE	TRUE	TRUE	FALSE	27	2	0	0.383184	0.339285	0.191592	0.169642	2213	3.44741	1.46978	1.97763	Tbio
EPN1	clathrin-dependent endocytosis	Endolysosome	FALSE	FALSE	FALSE	FALSE	TRUE	FALSE	27	3	0	0.381464	0.43778	0.127155	0.145927	8270	2.44425	1.59517	0.84908	Tbio
CLTC	endolysosome membrane	Endolysosome	FALSE	FALSE	FALSE	TRUE	FALSE	TRUE	20	3	0	0.380192	0.301324	0.126731	0.100441	4705	3.04847	1.10468	1.94379	Tbio
SOD1	neuron apoptotic process	Apoptosis	FALSE	FALSE	FALSE	FALSE	TRUE	FALSE	79	5	0	0.379839	0.254234	0.0759677	0.0508468	3934	3.17121	1.17532	1.99589	Tbio
CTTN	Fc-gamma receptor signaling pathway involved in phagocytosis	Autophagy	FALSE	FALSE	FALSE	TRUE	TRUE	FALSE	21	3	0	0.379666	0.301719	0.126555	0.100573	3449	3.24334	1.32381	1.91953	Tbio
CTTN	Fc-gamma receptor signaling pathway involved in phagocytosis	Immune Response	FALSE	FALSE	FALSE	TRUE	TRUE	FALSE	21	3	0	0.379666	0.301719	0.126555	0.100573	5657	2.89799	1.27841	1.61958	Tbio
CXCL8	cellular response to amyloid-beta	APP Metabolism	FALSE	FALSE	FALSE	FALSE	TRUE	FALSE	38	3	0	0.379397	0.232495	0.126466	0.0774982	5657	2.89799	1.27841	1.61958	Tbio
TFRC	phosphatidylinositol-3-phosphate biosynthetic process	Lipid Metabolism	FALSE	FALSE	FALSE	FALSE	TRUE	FALSE	22	2	0	0.379208	0.365271	0.189604	0.182635	23905	0.537035	0.537035	0	Tchem
PFKM	mitochondrial respiratory chain complex I	Mitochondrial Metabolism	FALSE	FALSE	FALSE	FALSE	TRUE	FALSE	51	2	0	0.379119	0.396297	0.189559	0.198148	1130	3.6973	1.87337	1.82393	Tbio
NDUFB6	mitochondrial respiratory chain complex I	Mitochondrial Metabolism	FALSE	FALSE	FALSE	FALSE	TRUE	TRUE	51	3	0	0.378948	0.604401	0.126316	0.201467	3106	3.29745	1.78004	1.51741	Tbio
PFKM	mitochondrial electron transport, NADH to ubiquinone	Mitochondrial Metabolism	FALSE	FALSE	FALSE	FALSE	TRUE	FALSE	47	2	0	0.378332	0.399994	0.189166	0.199997	3308	3.26808	1.28937	1.97871	Tclin
SRC	regulation of early endosome to late endosome transport	Endolysosome	FALSE	FALSE	FALSE	TRUE	FALSE	TRUE	8	3	0	0.378271	0.17534	0.12609	0.0584465	3106	3.29745	1.78004	1.51741	Tbio
VAMP2	synaptic vesicle endocytosis	Synapse	FALSE	FALSE	FALSE	FALSE	TRUE	TRUE	41	4	0	0.378174	0.505375	0.0945435	0.126344	6936	2.68432	1.56104	1.12328	Tbio
VAMP2	synaptic vesicle endocytosis	Endolysosome	FALSE	FALSE	FALSE	FALSE	TRUE	TRUE	41	4	0	0.378174	0.505375	0.0945435	0.126344	15609	1.43958	1.43958	0	Tclin
NDUFV2	mitochondrial electron transport, NADH to ubiquinone	Mitochondrial Metabolism	FALSE	FALSE	FALSE	FALSE	TRUE	TRUE	47	3	0	0.377651	0.595399	0.125884	0.198466	6936	2.68432	1.56104	1.12328	Tbio
NCKAP1L	Fc-gamma receptor signaling pathway involved in phagocytosis	Immune Response	FALSE	FALSE	TRUE	FALSE	TRUE	FALSE	21	4	0	0.377539	0.325833	0.0943848	0.0814581	2455	3.40388	1.43686	1.96702	Tbio
NCKAP1L	Fc-gamma receptor signaling pathway involved in phagocytosis	Autophagy	FALSE	FALSE	TRUE	FALSE	TRUE	FALSE	21	4	0	0.377539	0.325833	0.0943848	0.0814581	4463	3.08657	1.16886	1.91771	Tclin
EGFR	T cell costimulation	Immune Response	FALSE	TRUE	FALSE	FALSE	FALSE	FALSE	42	2	1	0.37741	0.340106	0.188705	0.170053	2455	3.40388	1.43686	1.96702	Tbio
ATP5PF	mitochondrial proton-transporting ATP synthase complex	Mitochondrial Metabolism	FALSE	TRUE	FALSE	FALSE	TRUE	TRUE	21	3	1	0.37714	0.81762	0.125713	0.27254	40	4.37258	2.50522	1.86736	Tclin
EGFR	substrate adhesion-dependent cell spreading	Structural Stabilization	FALSE	TRUE	FALSE	FALSE	TRUE	FALSE	47	4	1	0.377086	0.268578	0.0942716	0.0671445	1689	3.55079	1.59073	1.96006	Tbio
ALDH7A1	mitochondrial respiratory chain complex I assembly	Mitochondrial Metabolism	FALSE	FALSE	FALSE	FALSE	TRUE	FALSE	65	3	0	0.376911	0.344687	0.125637	0.114896	40	4.37258	2.50522	1.86736	Tclin
PRKCD	scaffold protein binding	Structural Stabilization	FALSE	TRUE	FALSE	FALSE	TRUE	FALSE	68	4	1	0.37685	0.388493	0.0942125	0.0971232	333	4.00831	2.24169	1.76661	Tbio
MYC	intrinsic apoptotic signaling pathway in response to DNA damage by p53 class mediator	DNA Repair	FALSE	TRUE	FALSE	FALSE	TRUE	FALSE	32	3	2	0.376546	0.239069	0.125515	0.0796895	14737	1.55076	1.55076	0	Tbio
MYC	intrinsic apoptotic signaling pathway in response to DNA damage by p53 class mediator	Apoptosis	FALSE	TRUE	FALSE	FALSE	TRUE	FALSE	32	3	2	0.376546	0.239069	0.125515	0.0796895	2476	3.40002	1.52814	1.87188	Tclin
CDC42	vascular endothelial growth factor receptor signaling pathway	Vasculature	FALSE	FALSE	FALSE	TRUE	TRUE	FALSE	30	3	0	0.376461	0.324764	0.125487	0.108255	14737	1.55076	1.55076	0	Tbio
NDUFB4	mitochondrial respiratory chain complex I	Mitochondrial Metabolism	FALSE	FALSE	FALSE	FALSE	TRUE	TRUE	51	3	0	0.37628	0.605786	0.125427	0.201929	724	3.82995	1.87277	1.95718	Tchem
PTK2	response to hydrogen peroxide	Oxidative Stress	FALSE	TRUE	FALSE	FALSE	TRUE	FALSE	35	5	1	0.376027	0.359899	0.0752055	0.0719799	5611	2.90699	1.09692	1.81007	Tclin
EGF	phosphatidylinositol-3-phosphate biosynthetic process	Lipid Metabolism	FALSE	FALSE	FALSE	FALSE	TRUE	FALSE	22	2	0	0.375718	0.349443	0.187859	0.174721	1816	3.52192	1.75576	1.76616	Tchem
PRKN	neuron apoptotic process	Apoptosis	FALSE	FALSE	FALSE	FALSE	TRUE	FALSE	79	5	0	0.374461	0.279229	0.0748922	0.0558457	7868	2.5122	1.09673	1.41547	Tbio
PRKCG	Fc-gamma receptor signaling pathway involved in phagocytosis	Autophagy	FALSE	FALSE	FALSE	FALSE	TRUE	FALSE	21	5	0	0.374222	0.541382	0.0748444	0.108276	53	4.33927	2.82224	1.51703	Tbio
PRKCG	Fc-gamma receptor signaling pathway involved in phagocytosis	Immune Response	FALSE	FALSE	FALSE	FALSE	TRUE	FALSE	21	5	0	0.374222	0.541382	0.0748444	0.108276	2551	3.38785	1.4741	1.91375	Tchem
CDH1	presynaptic active zone cytoplasmic component	Synapse	FALSE	TRUE	FALSE	FALSE	TRUE	FALSE	10	1	1	0.374067	0.136699	0.374067	0.136699	2551	3.38785	1.4741	1.91375	Tchem
NDUFB8	proton motive force-driven mitochondrial ATP synthesis	Mitochondrial Metabolism	FALSE	FALSE	FALSE	FALSE	TRUE	TRUE	64	3	0	0.373378	0.471433	0.124459	0.157144	5349	2.94582	2.11883	0.826995	Tbio
RHOC	negative regulation of cell migration involved in sprouting angiogenesis	Vasculature	FALSE	TRUE	FALSE	FALSE	FALSE	FALSE	15	1	1	0.372233	0.268265	0.372233	0.268265	1695	3.54994	1.55654	1.9934	Tclin
GRB2	T cell costimulation	Immune Response	FALSE	TRUE	FALSE	FALSE	FALSE	FALSE	42	2	1	0.372072	0.338557	0.186036	0.169279	4722	3.04536	1.08572	1.95964	Tbio
ACSS2	long-chain fatty-acyl-CoA metabolic process	Lipid Metabolism	FALSE	TRUE	FALSE	FALSE	FALSE	FALSE	7	1	1	0.371736	0.18894	0.371736	0.18894	2941	3.32602	1.64142	1.6846	Tchem
HLA-DRA	antigen processing and presentation of peptide or polysaccharide antigen via MHC class II	Immune Response	FALSE	TRUE	TRUE	FALSE	TRUE	TRUE	14	1	1	0.371648	0.152162	0.371648	0.152162	1656	3.56008	1.62839	1.93169	Tbio
NDUFA9	mitochondrial respiratory chain complex I assembly	Mitochondrial Metabolism	FALSE	FALSE	TRUE	TRUE	TRUE	TRUE	65	3	0	0.371071	0.415713	0.12369	0.138571	33	4.41214	2.41705	1.99509
ESR1	Fc-gamma receptor signaling pathway involved in phagocytosis	Autophagy	FALSE	FALSE	FALSE	FALSE	TRUE	FALSE	21	2	0	0.370702	0.179425	0.185351	0.0897127	71	4.29873	2.30936	1.98936	Tclin
ESR1	Fc-gamma receptor signaling pathway involved in phagocytosis	Immune Response	FALSE	FALSE	FALSE	FALSE	TRUE	FALSE	21	2	0	0.370702	0.179425	0.185351	0.0897127	2959	3.32156	2.05149	1.27007	Tclin
MRPL28	mitochondrial translation	Proteostasis	FALSE	FALSE	FALSE	FALSE	TRUE	TRUE	94	3	0	0.370608	0.63709	0.123536	0.212363	246	4.09135	2.11206	1.97929	Tbio
MRPL28	mitochondrial translation	Mitochondrial Metabolism	FALSE	FALSE	FALSE	FALSE	TRUE	TRUE	94	3	0	0.370608	0.63709	0.123536	0.212363	2959	3.32156	2.05149	1.27007	Tclin
NDUFV1	mitochondrial respiratory chain complex I	Mitochondrial Metabolism	FALSE	FALSE	TRUE	TRUE	TRUE	TRUE	51	3	0	0.370177	0.60709	0.123392	0.202363	246	4.09135	2.11206	1.97929	Tbio
SYNJ1	phosphatidylinositol phosphate biosynthetic process	Lipid Metabolism	FALSE	TRUE	TRUE	TRUE	TRUE	FALSE	51	1	1	0.370091	0.363069	0.370091	0.363069	780	3.80657	1.81852	1.98805	Tclin
SDHB	electron transfer activity	Mitochondrial Metabolism	FALSE	TRUE	FALSE	FALSE	TRUE	TRUE	58	1	1	0.369966	0.312883	0.369966	0.312883	55	4.33734	2.34104	1.9963	Tbio
ITGB1	ruffle membrane	Lipid Metabolism	FALSE	FALSE	TRUE	TRUE	TRUE	TRUE	100	4	0	0.369633	0.211669	0.0924082	0.0529172	783	3.8054	1.81565	1.98975	Tbio
SNCA	positive regulation of superoxide anion generation	Oxidative Stress	FALSE	FALSE	TRUE	FALSE	TRUE	FALSE	17	5	0	0.369198	0.232527	0.0738396	0.0465054	1697	3.54941	1.55527	1.99414	Tclin
SNCA	neuron apoptotic process	Apoptosis	FALSE	FALSE	TRUE	FALSE	TRUE	TRUE	79	5	0	0.369019	0.271599	0.0738038	0.0543197	484	3.93243	1.97361	1.95882	Tchem
NDUFA7	aerobic respiration	Mitochondrial Metabolism	FALSE	FALSE	FALSE	TRUE	TRUE	TRUE	66	2	0	0.36888	0.378493	0.18444	0.189246	484	3.93243	1.97361	1.95882	Tchem
NDUFS5	mitochondrial respiratory chain complex I	Mitochondrial Metabolism	FALSE	FALSE	FALSE	FALSE	TRUE	TRUE	51	3	0	0.367601	0.590785	0.122534	0.196928	7201	2.63904	0.786352	1.85269	Tclin
LRP2	synaptic vesicle endocytosis	Synapse	FALSE	FALSE	FALSE	FALSE	TRUE	FALSE	41	3	0	0.367466	0.489244	0.122489	0.163081	1939	3.49602	2.13364	1.36238	Tbio
LRP2	synaptic vesicle endocytosis	Endolysosome	FALSE	FALSE	FALSE	FALSE	TRUE	FALSE	41	3	0	0.367466	0.489244	0.122489	0.163081	634	3.86038	1.86652	1.99386	Tclin
CLTC	phosphatidylinositol-3-phosphate biosynthetic process	Lipid Metabolism	FALSE	FALSE	FALSE	TRUE	TRUE	FALSE	22	2	0	0.367352	0.345608	0.183676	0.172804	1939	3.49602	2.13364	1.36238	Tbio
PTEN	phosphatidylinositol metabolic process	Lipid Metabolism	FALSE	TRUE	FALSE	FALSE	TRUE	FALSE	20	2	1	0.36686	0.269619	0.18343	0.13481	3934	3.17121	1.17532	1.99589	Tbio
TYK2	T-helper 17 cell lineage commitment	Immune Response	FALSE	TRUE	FALSE	TRUE	FALSE	FALSE	10	1	1	0.366858	0.29454	0.366858	0.29454	11532	1.94611	1.94611	0	Tchem
NDUFA3	mitochondrial respiratory chain complex I	Mitochondrial Metabolism	FALSE	FALSE	FALSE	FALSE	TRUE	TRUE	51	3	0	0.366569	0.581517	0.12219	0.193839	1279	3.65326	2.31545	1.33781	Tclin
IKBKB	CD40 receptor complex	Immune Response	FALSE	FALSE	TRUE	FALSE	FALSE	TRUE	11	2	0	0.365668	0.235896	0.182834	0.117948	1291	3.64878	1.68715	1.96163
NDUFA4	aerobic respiration	Mitochondrial Metabolism	FALSE	FALSE	FALSE	FALSE	TRUE	FALSE	66	3	0	0.365139	0.433273	0.121713	0.144424	1401	3.61891	1.62493	1.99397	Tchem
SYNJ1	phosphatidylinositol-3-phosphate biosynthetic process	Lipid Metabolism	FALSE	FALSE	TRUE	TRUE	TRUE	TRUE	22	2	0	0.365003	0.354082	0.182501	0.177041	1338	3.63562	1.64895	1.98667	Tclin
MAPT	tau protein binding	Tau Homeostasis	FALSE	TRUE	FALSE	FALSE	TRUE	FALSE	43	5	5	0.364934	1.22521	0.0729867	0.245042	55	4.33734	2.34104	1.9963	Tbio
ATP5PF	proton motive force-driven ATP synthesis	Mitochondrial Metabolism	FALSE	TRUE	FALSE	FALSE	TRUE	TRUE	26	3	1	0.364789	0.710815	0.121596	0.236938	30	4.44271	2.58101	1.8617
NDUFV2	mitochondrial respiratory chain complex I	Mitochondrial Metabolism	FALSE	FALSE	FALSE	FALSE	TRUE	TRUE	51	3	0	0.364189	0.586926	0.121396	0.195642	1689	3.55079	1.59073	1.96006	Tbio
SYNJ2	phosphatidylinositol-3-phosphate biosynthetic process	Lipid Metabolism	FALSE	FALSE	FALSE	FALSE	TRUE	TRUE	22	2	0	0.363962	0.350661	0.181981	0.17533	4463	3.08657	1.16886	1.91771	Tclin
PDGFRB	Fc-gamma receptor signaling pathway involved in phagocytosis	Autophagy	FALSE	FALSE	FALSE	TRUE	TRUE	FALSE	21	4	0	0.363377	0.48768	0.0908443	0.12192	2040	3.4791	1.74853	1.73057	Tbio
PDGFRB	Fc-gamma receptor signaling pathway involved in phagocytosis	Immune Response	FALSE	FALSE	FALSE	TRUE	TRUE	FALSE	21	4	0	0.363377	0.48768	0.0908443	0.12192	2868	3.33959	1.41019	1.9294	Tclin
VIM	endocytic vesicle membrane	Endolysosome	FALSE	FALSE	TRUE	TRUE	TRUE	FALSE	74	2	0	0.363334	0.328939	0.181667	0.164469	2868	3.33959	1.41019	1.9294	Tclin
CFTR	clathrin-coated endocytic vesicle membrane	Endolysosome	FALSE	FALSE	FALSE	FALSE	TRUE	TRUE	70	3	0	0.363189	0.298686	0.121063	0.0995622	1540	3.58631	1.59249	1.99382	Tbio
ITGB1	cell-substrate junction assembly	Structural Stabilization	FALSE	TRUE	TRUE	TRUE	TRUE	FALSE	5	1	1	0.363065	0.270727	0.363065	0.270727	9259	2.2768	2.2768	0	Tclin
HSPA8	amyloid fibril formation	APP Metabolism	FALSE	TRUE	FALSE	TRUE	TRUE	FALSE	27	1	1	0.362077	0.279632	0.362077	0.279632	1697	3.54941	1.55527	1.99414	Tclin
NDUFA7	mitochondrial respiratory chain complex I assembly	Mitochondrial Metabolism	FALSE	FALSE	FALSE	TRUE	TRUE	FALSE	65	2	0	0.362015	0.345288	0.181008	0.172644	10825	2.04119	1.22582	0.815369	Tchem
ACSL1	long-chain fatty-acyl-CoA biosynthetic process	Lipid Metabolism	FALSE	TRUE	TRUE	FALSE	FALSE	TRUE	19	2	1	0.36199	0.250165	0.180995	0.125083	7201	2.63904	0.786352	1.85269	Tclin
AKT2	regulation of early endosome to late endosome transport	Endolysosome	FALSE	FALSE	FALSE	TRUE	FALSE	FALSE	8	3	0	0.361678	0.193972	0.120559	0.0646573	1040	3.72438	1.77277	1.95162	Tbio
GRIN1	endocytic vesicle membrane	Endolysosome	FALSE	FALSE	FALSE	FALSE	TRUE	FALSE	74	2	0	0.361038	0.306648	0.180519	0.153324	1206	3.67606	1.76372	1.91233	Tchem
SYNJ1	synaptic vesicle endocytosis	Synapse	FALSE	FALSE	TRUE	TRUE	TRUE	TRUE	41	3	0	0.359815	0.413535	0.119938	0.137845	55	4.33734	2.34104	1.9963	Tbio
SYNJ1	synaptic vesicle endocytosis	Endolysosome	FALSE	FALSE	TRUE	TRUE	TRUE	TRUE	41	3	0	0.359815	0.413535	0.119938	0.137845	2276	3.43477	1.59887	1.8359	Tclin
AP2A1	low-density lipoprotein particle receptor binding	Lipid Metabolism	FALSE	FALSE	TRUE	TRUE	TRUE	TRUE	25	3	0	0.359492	0.287024	0.119831	0.0956747	55	4.33734	2.34104	1.9963	Tbio
SLC2A1	positive regulation of non-canonical NF-kappaB signal transduction	Apoptosis	FALSE	TRUE	FALSE	FALSE	FALSE	FALSE	69	2	1	0.359242	0.304403	0.179621	0.152201	6062	2.83221	0.890005	1.9422	Tbio
NDUFS7	aerobic respiration	Mitochondrial Metabolism	FALSE	FALSE	TRUE	FALSE	TRUE	TRUE	66	3	0	0.358442	0.43183	0.119481	0.143943	6227	2.80373	1.39628	1.40745	Tchem
MT2A	response to hydrogen peroxide	Oxidative Stress	FALSE	TRUE	FALSE	FALSE	TRUE	FALSE	35	2	1	0.358273	0.231671	0.179136	0.115835	428	3.95261	2.11815	1.83446	Tclin
SCARB2	phosphatidylinositol-3-phosphate biosynthetic process	Lipid Metabolism	FALSE	FALSE	FALSE	FALSE	TRUE	FALSE	22	2	0	0.358194	0.356209	0.179097	0.178105	3663	3.20979	1.2451	1.96469	Tbio
MRPL3	structural constituent of ribosome	Proteostasis	FALSE	FALSE	FALSE	FALSE	TRUE	TRUE	175	3	0	0.356742	0.386103	0.118914	0.128701	607	3.87245	2.41702	1.45543	Tbio
MRPL3	structural constituent of ribosome	Structural Stabilization	FALSE	FALSE	FALSE	FALSE	TRUE	TRUE	175	3	0	0.356742	0.386103	0.118914	0.128701	1866	3.50856	1.52179	1.98677	Tbio
AP2M1	phosphatidylinositol-3-phosphate biosynthetic process	Lipid Metabolism	FALSE	FALSE	TRUE	TRUE	TRUE	FALSE	22	2	0	0.356424	0.314282	0.178212	0.157141	1866	3.50856	1.52179	1.98677	Tbio
PRKAG2	lipid biosynthetic process	Lipid Metabolism	FALSE	TRUE	FALSE	FALSE	FALSE	FALSE	19	2	1	0.356248	0.223068	0.178124	0.111534	2573	3.38499	1.40319	1.9818	Tbio
FYN	B cell receptor signaling pathway	Immune Response	FALSE	TRUE	FALSE	FALSE	FALSE	FALSE	58	2	1	0.355587	0.388892	0.177794	0.194446	4292	3.11609	2.17103	0.945066	Tbio
PYGB	endocytic vesicle membrane	Endolysosome	FALSE	FALSE	FALSE	TRUE	TRUE	FALSE	74	2	0	0.355451	0.321857	0.177725	0.160929	1409	3.61707	1.65561	1.96146	Tclin
SLC2A1	negative regulation of miRNA transcription	Epigenetic	FALSE	FALSE	FALSE	FALSE	FALSE	FALSE	27	5	0	0.354411	0.227594	0.0708821	0.0455188	499	3.92751	2.04043	1.88709	Tbio
ENTPD1	respirasome	Mitochondrial Metabolism	FALSE	FALSE	FALSE	FALSE	TRUE	FALSE	20	3	0	0.354085	0.325252	0.118028	0.108417	6227	2.80373	1.39628	1.40745	Tchem
ASPH	regulation of ryanodine-sensitive calcium-release channel activity	Synapse	FALSE	TRUE	FALSE	FALSE	FALSE	TRUE	17	1	1	0.354004	0.26615	0.354004	0.26615	827	3.78667	1.88049	1.90618	Tchem
CDC42	ruffle membrane	Lipid Metabolism	FALSE	TRUE	FALSE	TRUE	TRUE	FALSE	100	3	1	0.353712	0.264587	0.117904	0.0881957	1788	3.52924	1.57009	1.95915	Tbio
AMPD2	arachidonate-CoA ligase activity	Lipid Metabolism	FALSE	FALSE	FALSE	FALSE	TRUE	FALSE	11	3	0	0.352973	0.244034	0.117658	0.0813445	724	3.82995	1.87277	1.95718	Tchem
NDUFA8	mitochondrial respiratory chain complex I	Mitochondrial Metabolism	FALSE	FALSE	FALSE	FALSE	TRUE	TRUE	51	3	0	0.352936	0.596739	0.117645	0.198913	1414	3.61577	1.75856	1.85721	Tchem
EGFR	extrinsic component of cytoplasmic side of plasma membrane	Lipid Metabolism	FALSE	FALSE	FALSE	FALSE	TRUE	FALSE	37	4	0	0.352802	0.290676	0.0882005	0.0726691	3024	3.31139	1.33176	1.97963	Tclin
PTEN	phosphatidylinositol-3,4,5-trisphosphate 5-phosphatase activity	Lipid Metabolism	FALSE	TRUE	FALSE	FALSE	FALSE	FALSE	7	1	1	0.352767	0.13902	0.352767	0.13902	40	4.37258	2.50522	1.86736	Tclin
VAMP3	clathrin-coated endocytic vesicle membrane	Endolysosome	FALSE	FALSE	FALSE	FALSE	TRUE	TRUE	70	3	0	0.352094	0.300831	0.117365	0.100277	11532	1.94611	1.94611	0	Tchem
HRAS	Fc-epsilon receptor signaling pathway	Immune Response	FALSE	FALSE	FALSE	FALSE	TRUE	FALSE	24	3	0	0.351923	0.194792	0.117308	0.0649305	3613	3.21847	1.77123	1.44724	Tbio
HSD17B12	positive regulation of blood vessel endothelial cell migration	Vasculature	FALSE	TRUE	FALSE	FALSE	TRUE	FALSE	38	1	1	0.351742	0.253479	0.351742	0.253479	161	4.1595	2.25526	1.90425	Tchem
CDK2	DNA damage response, signal transduction by p53 class mediator resulting in cell cycle arrest	Cell Cycle	FALSE	TRUE	FALSE	FALSE	TRUE	FALSE	20	3	1	0.351267	0.174212	0.117089	0.0580708	60	4.32694	2.50197	1.82497	Tbio
CDK2	DNA damage response, signal transduction by p53 class mediator resulting in cell cycle arrest	DNA Repair	FALSE	TRUE	FALSE	FALSE	TRUE	FALSE	20	3	1	0.351267	0.174212	0.117089	0.0580708	9350	2.26415	0.872285	1.39186	Tchem
NDUFS5	NADH dehydrogenase (ubiquinone) activity	Mitochondrial Metabolism	FALSE	FALSE	FALSE	FALSE	TRUE	TRUE	41	3	0	0.351121	0.622763	0.11704	0.207588	9350	2.26415	0.872285	1.39186	Tchem
IKBKB	tumor necrosis factor-mediated signaling pathway	Immune Response	FALSE	FALSE	TRUE	FALSE	TRUE	TRUE	53	4	0	0.351051	0.347427	0.0877627	0.0868566	634	3.86038	1.86652	1.99386	Tclin
SYK	ruffle membrane	Lipid Metabolism	FALSE	TRUE	TRUE	FALSE	TRUE	FALSE	100	3	1	0.350399	0.290648	0.1168	0.0968825	1401	3.61891	1.62493	1.99397	Tchem
LRP2	clathrin-dependent endocytosis	Endolysosome	FALSE	FALSE	FALSE	FALSE	TRUE	FALSE	27	4	0	0.350191	0.636627	0.0875476	0.159157	702	3.8355	1.85858	1.97692	Tchem
VAMP3	synaptic vesicle endocytosis	Endolysosome	FALSE	FALSE	FALSE	FALSE	TRUE	FALSE	41	4	0	0.349811	0.542193	0.0874527	0.135548	1939	3.49602	2.13364	1.36238	Tbio
VAMP3	synaptic vesicle endocytosis	Synapse	FALSE	FALSE	FALSE	FALSE	TRUE	FALSE	41	4	0	0.349811	0.542193	0.0874527	0.135548	3613	3.21847	1.77123	1.44724	Tbio
NDUFA7	proton motive force-driven mitochondrial ATP synthesis	Mitochondrial Metabolism	FALSE	FALSE	FALSE	TRUE	TRUE	TRUE	64	2	0	0.349359	0.379728	0.174679	0.189864	3613	3.21847	1.77123	1.44724	Tbio
OCRL	clathrin adaptor activity	Endolysosome	FALSE	FALSE	FALSE	FALSE	TRUE	FALSE	18	2	0	0.349291	0.247377	0.174645	0.123688	7201	2.63904	0.786352	1.85269	Tclin
CLTC	receptor internalization	Endolysosome	FALSE	FALSE	FALSE	TRUE	TRUE	TRUE	50	5	0	0.349062	0.331127	0.0698124	0.0662254	24578	0.222943	0.222943	0	Tbio
SYT9	synaptic vesicle endocytosis	Synapse	FALSE	FALSE	FALSE	FALSE	TRUE	FALSE	41	2	0	0.348777	0.421952	0.174388	0.210976	8322	2.43464	1.71978	0.714869	Tbio
SYT9	synaptic vesicle endocytosis	Endolysosome	FALSE	FALSE	FALSE	FALSE	TRUE	FALSE	41	2	0	0.348777	0.421952	0.174388	0.210976	3934	3.17121	1.17532	1.99589	Tbio
NDUFA8	mitochondrial electron transport, NADH to ubiquinone	Mitochondrial Metabolism	FALSE	FALSE	FALSE	FALSE	TRUE	TRUE	47	3	0	0.348116	0.584524	0.116039	0.194841	8322	2.43464	1.71978	0.714869	Tbio
AP2B1	clathrin adaptor activity	Endolysosome	FALSE	FALSE	TRUE	TRUE	TRUE	TRUE	18	2	0	0.347971	0.389879	0.173986	0.19494	3024	3.31139	1.33176	1.97963	Tclin
PRKCD	regulation of early endosome to late endosome transport	Endolysosome	FALSE	FALSE	FALSE	FALSE	FALSE	FALSE	8	3	0	0.34788	0.109675	0.11596	0.0365584	998	3.73743	1.79276	1.94467	Tbio
NDUFS4	aerobic respiration	Mitochondrial Metabolism	FALSE	FALSE	FALSE	FALSE	TRUE	TRUE	66	3	0	0.34785	0.437599	0.11595	0.145866	2476	3.40002	1.52814	1.87188	Tclin
SYT11	phosphatidylinositol-3-phosphate biosynthetic process	Lipid Metabolism	FALSE	FALSE	FALSE	FALSE	TRUE	FALSE	22	2	0	0.347649	0.34631	0.173825	0.173155	81	4.28803	2.29921	1.98881	Tclin
IKBKG	canonical NF-kappaB signal transduction	Apoptosis	FALSE	TRUE	FALSE	FALSE	FALSE	TRUE	63	1	1	0.347595	0.365079	0.347595	0.365079	5208	2.96823	1.0445	1.92373	Tbio
AP2S1	clathrin adaptor activity	Endolysosome	FALSE	FALSE	FALSE	FALSE	TRUE	TRUE	18	2	0	0.346747	0.347493	0.173374	0.173747	9623	2.21873	0.419094	1.79963	Tbio
GNAQ	release of sequestered calcium ion into cytosol	Mitochondrial Metabolism	FALSE	TRUE	FALSE	TRUE	TRUE	FALSE	54	1	1	0.346546	0.335602	0.346546	0.335602	1635	3.5639	1.61098	1.95292	Tbio
TRAF6	Fc-gamma receptor signaling pathway involved in phagocytosis	Autophagy	FALSE	FALSE	FALSE	FALSE	TRUE	FALSE	21	4	0	0.346432	0.306607	0.0866081	0.0766518	542	3.90703	2.15883	1.74821	Tbio
TRAF6	Fc-gamma receptor signaling pathway involved in phagocytosis	Immune Response	FALSE	FALSE	FALSE	FALSE	TRUE	FALSE	21	4	0	0.346432	0.306607	0.0866081	0.0766518	5147	2.98021	1.6023	1.37791	Tbio
INPP4A	phosphatidylinositol-3-phosphate biosynthetic process	Lipid Metabolism	FALSE	FALSE	FALSE	FALSE	TRUE	TRUE	22	2	0	0.34642	0.374063	0.17321	0.187032	5147	2.98021	1.6023	1.37791	Tbio
GRIN2A	endocytic vesicle membrane	Endolysosome	FALSE	FALSE	TRUE	FALSE	TRUE	FALSE	74	2	0	0.346333	0.286222	0.173167	0.143111	3872	3.18001	1.29038	1.88964	Tbio
AP2A1	receptor internalization	Endolysosome	FALSE	FALSE	TRUE	TRUE	TRUE	FALSE	50	4	0	0.345324	0.174144	0.086331	0.0435361	70	4.30039	2.31554	1.98485	Tclin
ESR2	stimulatory C-type lectin receptor signaling pathway	Immune Response	FALSE	FALSE	FALSE	FALSE	TRUE	FALSE	21	3	0	0.345222	0.185402	0.115074	0.0618007	6062	2.83221	0.890005	1.9422	Tbio
CP	positive regulation of superoxide anion generation	Oxidative Stress	FALSE	FALSE	FALSE	FALSE	TRUE	FALSE	17	3	0	0.344933	0.165767	0.114978	0.0552558	18700	1.07827	1.07827	0	Tclin
MYC	DNA damage response, signal transduction by p53 class mediator resulting in cell cycle arrest	Cell Cycle	FALSE	TRUE	FALSE	FALSE	TRUE	FALSE	20	2	1	0.344818	0.176823	0.172409	0.0884116	504	3.92484	2.47461	1.45023	Tbio
MYC	DNA damage response, signal transduction by p53 class mediator resulting in cell cycle arrest	DNA Repair	FALSE	TRUE	FALSE	FALSE	TRUE	FALSE	20	2	1	0.344818	0.176823	0.172409	0.0884116	14737	1.55076	1.55076	0	Tbio
NDUFS3	proton motive force-driven mitochondrial ATP synthesis	Mitochondrial Metabolism	FALSE	FALSE	TRUE	FALSE	TRUE	TRUE	64	3	0	0.344803	0.438187	0.114934	0.146062	14737	1.55076	1.55076	0	Tbio
BIN1	synaptic vesicle endocytosis	Synapse	TRUE	FALSE	TRUE	FALSE	TRUE	TRUE	41	4	0	0.344606	0.266958	0.0861515	0.0667394	349	3.99527	2.09556	1.89971	Tbio
BIN1	synaptic vesicle endocytosis	Endolysosome	TRUE	FALSE	TRUE	FALSE	TRUE	TRUE	41	4	0	0.344606	0.266958	0.0861515	0.0667394	891	3.7658	1.77507	1.99073	Tclin
NDUFS5	mitochondrial electron transport, NADH to ubiquinone	Mitochondrial Metabolism	FALSE	FALSE	FALSE	FALSE	TRUE	TRUE	47	3	0	0.344306	0.585394	0.114769	0.195131	349	3.99527	2.09556	1.89971	Tbio
ACSS2	arachidonate-CoA ligase activity	Lipid Metabolism	FALSE	FALSE	FALSE	FALSE	TRUE	FALSE	11	3	0	0.344294	0.19559	0.114765	0.0651968	634	3.86038	1.86652	1.99386	Tclin
CLTA	clathrin coat assembly	Endolysosome	FALSE	FALSE	FALSE	FALSE	TRUE	TRUE	17	3	0	0.344056	0.211008	0.114685	0.0703361	1656	3.56008	1.62839	1.93169	Tbio
UBC	low-density lipoprotein particle receptor binding	Lipid Metabolism	FALSE	FALSE	FALSE	FALSE	TRUE	FALSE	25	2	0	0.343947	0.242138	0.171974	0.121069	7909	2.50462	1.6712	0.833411	Tbio
PDHB	mitochondrial pyruvate dehydrogenase complex	Mitochondrial Metabolism	FALSE	FALSE	TRUE	TRUE	FALSE	TRUE	8	2	0	0.343603	0.2608	0.171801	0.1304	1474	3.60052	1.6965	1.90402	Tbio
ANXA1	response to interleukin-1	Immune Response	FALSE	FALSE	TRUE	TRUE	TRUE	TRUE	34	5	0	0.343595	0.258857	0.068719	0.0517714	1051	3.7227	1.72913	1.99357	Tbio
HGS	phosphatidylinositol-3-phosphate biosynthetic process	Lipid Metabolism	FALSE	FALSE	FALSE	FALSE	TRUE	FALSE	22	2	0	0.343217	0.329512	0.171609	0.164756	3032	3.31026	1.33204	1.97823	Tbio
NFKB1	positive regulation of superoxide anion generation	Oxidative Stress	FALSE	TRUE	FALSE	FALSE	TRUE	FALSE	17	6	1	0.342833	0.430953	0.0571388	0.0718255	3704	3.20358	1.47188	1.73169	Tbio
AKT2	stimulatory C-type lectin receptor signaling pathway	Immune Response	FALSE	FALSE	FALSE	TRUE	TRUE	FALSE	21	5	0	0.342792	0.415198	0.0685585	0.0830395	1889	3.50413	1.52976	1.97437	Tchem
DNM1	receptor-mediated endocytosis	Endolysosome	FALSE	FALSE	TRUE	TRUE	TRUE	TRUE	69	4	0	0.342661	0.403567	0.0856652	0.100892	1206	3.67606	1.76372	1.91233	Tchem
NDUFC1	mitochondrial respiratory chain complex I assembly	Mitochondrial Metabolism	FALSE	FALSE	FALSE	FALSE	TRUE	TRUE	65	2	0	0.342367	0.33843	0.171183	0.169215	103	4.24147	2.29165	1.94983	Tbio
AP2M1	receptor-mediated endocytosis	Endolysosome	FALSE	TRUE	TRUE	TRUE	TRUE	FALSE	69	5	1	0.342347	0.382788	0.0684693	0.0765576	6316	2.79036	0.822948	1.96741	Tclin
RRAS	stimulatory C-type lectin receptor signaling pathway	Immune Response	FALSE	FALSE	FALSE	FALSE	TRUE	FALSE	21	3	0	0.341907	0.216885	0.113969	0.0722948	2573	3.38499	1.40319	1.9818	Tbio
VEGFA	Fc-gamma receptor signaling pathway involved in phagocytosis	Immune Response	FALSE	FALSE	TRUE	FALSE	TRUE	FALSE	21	2	0	0.341815	0.298056	0.170907	0.149028	12665	1.79917	1.79917	0	Tclin
VEGFA	Fc-gamma receptor signaling pathway involved in phagocytosis	Autophagy	FALSE	FALSE	TRUE	FALSE	TRUE	FALSE	21	2	0	0.341815	0.298056	0.170907	0.149028	7446	2.59349	1.39425	1.19924	Tbio
PRKCE	stimulatory C-type lectin receptor signaling pathway	Immune Response	FALSE	FALSE	FALSE	FALSE	TRUE	FALSE	21	4	0	0.341646	0.323911	0.0854115	0.0809776	12665	1.79917	1.79917	0	Tclin
BCL2L1	negative regulation of reactive oxygen species metabolic process	Oxidative Stress	FALSE	TRUE	FALSE	FALSE	FALSE	FALSE	23	2	1	0.340689	0.106502	0.170345	0.053251	1235	3.66769	1.66997	1.99772	Tchem
AP2M1	clathrin coat of trans-Golgi network vesicle	Proteostasis	FALSE	TRUE	TRUE	TRUE	FALSE	FALSE	7	1	1	0.340689	0.0406504	0.340689	0.0406504	8291	2.43978	0.970108	1.46967	Tchem
ITGB3	substrate adhesion-dependent cell spreading	Structural Stabilization	FALSE	TRUE	FALSE	FALSE	TRUE	TRUE	47	2	1	0.339757	0.317076	0.169879	0.158538	2573	3.38499	1.40319	1.9818	Tbio
SDHB	electron transport chain	Mitochondrial Metabolism	FALSE	TRUE	FALSE	FALSE	TRUE	TRUE	65	1	1	0.339698	0.165062	0.339698	0.165062	17217	1.23998	1.23998	0	Tclin
CYCS	mitochondrial respiratory chain complex IV	Mitochondrial Metabolism	FALSE	TRUE	FALSE	TRUE	TRUE	FALSE	23	1	1	0.339539	0.297235	0.339539	0.297235	783	3.8054	1.81565	1.98975	Tbio
DLG1	endocytic vesicle membrane	Endolysosome	FALSE	FALSE	FALSE	FALSE	TRUE	FALSE	74	2	0	0.339465	0.256737	0.169732	0.128368	3673	3.20769	1.21294	1.99475	Tbio
GRB2	Fc-epsilon receptor signaling pathway	Immune Response	FALSE	FALSE	FALSE	FALSE	TRUE	FALSE	24	2	0	0.339168	0.304803	0.169584	0.152402	1075	3.7152	1.88961	1.82559	Tbio
NDUFS3	respirasome	Mitochondrial Metabolism	FALSE	FALSE	TRUE	FALSE	TRUE	FALSE	20	3	0	0.339166	0.327924	0.113055	0.109308	2941	3.32602	1.64142	1.6846	Tchem
DVL2	synaptic vesicle endocytosis	Endolysosome	FALSE	FALSE	FALSE	TRUE	TRUE	FALSE	41	2	0	0.338472	0.163547	0.169236	0.0817734	891	3.7658	1.77507	1.99073	Tclin
DVL2	synaptic vesicle endocytosis	Synapse	FALSE	FALSE	FALSE	TRUE	TRUE	FALSE	41	2	0	0.338472	0.163547	0.169236	0.0817734	8270	2.44425	1.59517	0.84908	Tbio
CLTA	synaptic vesicle endocytosis	Synapse	FALSE	FALSE	FALSE	FALSE	TRUE	FALSE	41	3	0	0.337897	0.409191	0.112632	0.136397	7909	2.50462	1.6712	0.833411	Tbio
CLTA	synaptic vesicle endocytosis	Endolysosome	FALSE	FALSE	FALSE	FALSE	TRUE	FALSE	41	3	0	0.337897	0.409191	0.112632	0.136397	8270	2.44425	1.59517	0.84908	Tbio
SNAP25	regulation of exocytosis	Endolysosome	FALSE	TRUE	TRUE	FALSE	TRUE	FALSE	31	2	1	0.337895	0.122393	0.168947	0.0611964	7909	2.50462	1.6712	0.833411	Tbio
NDUFA5	mitochondrial respiratory chain complex I	Mitochondrial Metabolism	FALSE	FALSE	FALSE	FALSE	TRUE	TRUE	51	3	0	0.337689	0.575276	0.112563	0.191759	3265	3.27383	1.2753	1.99854	Tbio
CYCS	mitochondrial electron transport, cytochrome c to oxygen	Mitochondrial Metabolism	FALSE	TRUE	FALSE	TRUE	TRUE	TRUE	24	1	1	0.336415	0.229493	0.336415	0.229493	2648	3.3725	1.38181	1.99069	Tclin
GRIA1	positive regulation of excitatory postsynaptic potential	Synapse	FALSE	TRUE	FALSE	FALSE	TRUE	FALSE	31	2	1	0.335987	0.226256	0.167993	0.113128	3673	3.20769	1.21294	1.99475	Tbio
CALM1	regulation of cardiac conduction	Vasculature	FALSE	TRUE	FALSE	FALSE	FALSE	FALSE	19	3	2	0.335871	0.234516	0.111957	0.0781721	3494	3.23557	1.28714	1.94843	Tclin
MRPL1	mitochondrial translation	Proteostasis	FALSE	FALSE	TRUE	FALSE	TRUE	TRUE	94	3	0	0.335799	0.644127	0.111933	0.214709	1773	3.53126	1.55008	1.98117	Tdark
MRPL1	mitochondrial translation	Mitochondrial Metabolism	FALSE	FALSE	TRUE	FALSE	TRUE	TRUE	94	3	0	0.335799	0.644127	0.111933	0.214709	3013	3.31266	1.32446	1.9882	Tclin
PYCR2	mitochondrial electron transport, NADH to ubiquinone	Mitochondrial Metabolism	FALSE	FALSE	FALSE	FALSE	TRUE	FALSE	47	2	0	0.33565	0.316757	0.167825	0.158379	1773	3.53126	1.55008	1.98117	Tdark
MAPK3	regulation of cytoskeleton organization	Structural Stabilization	FALSE	TRUE	FALSE	FALSE	FALSE	TRUE	23	2	1	0.335601	0.182757	0.167801	0.0913784	3349	3.26083	1.78944	1.47139	Tbio
HADHB	arachidonate-CoA ligase activity	Lipid Metabolism	FALSE	FALSE	FALSE	FALSE	TRUE	FALSE	11	3	0	0.335554	0.19772	0.111851	0.0659067	592	3.88171	1.90235	1.97937	Tchem
MRPL41	structural constituent of ribosome	Structural Stabilization	FALSE	FALSE	FALSE	FALSE	TRUE	TRUE	175	3	0	0.335216	0.386613	0.111739	0.128871	2880	3.33702	1.55987	1.77714	Tbio
MRPL41	structural constituent of ribosome	Proteostasis	FALSE	FALSE	FALSE	FALSE	TRUE	TRUE	175	3	0	0.335216	0.386613	0.111739	0.128871	687	3.83922	2.00228	1.83694	Tbio
HSD17B12	receptor catabolic process	Synapse	FALSE	TRUE	FALSE	FALSE	TRUE	FALSE	13	1	1	0.335137	0.175397	0.335137	0.175397	2880	3.33702	1.55987	1.77714	Tbio
SYNJ2	clathrin-dependent endocytosis	Endolysosome	FALSE	FALSE	FALSE	FALSE	TRUE	FALSE	27	3	0	0.334385	0.567236	0.111462	0.189079	60	4.32694	2.50197	1.82497	Tbio
GRIN2B	endocytic vesicle membrane	Endolysosome	FALSE	FALSE	TRUE	FALSE	TRUE	FALSE	74	2	0	0.334269	0.265611	0.167135	0.132806	2040	3.4791	1.74853	1.73057	Tbio
HRAS	substrate adhesion-dependent cell spreading	Structural Stabilization	FALSE	TRUE	FALSE	FALSE	TRUE	FALSE	47	3	1	0.33361	0.288453	0.111203	0.0961508	23	4.48541	2.50308	1.98233	Tclin
HRAS	extrinsic component of cytoplasmic side of plasma membrane	Lipid Metabolism	FALSE	FALSE	FALSE	FALSE	TRUE	FALSE	37	4	0	0.333581	0.306247	0.0833952	0.0765618	161	4.1595	2.25526	1.90425	Tchem
RPL36	ribosome	Proteostasis	FALSE	FALSE	FALSE	FALSE	TRUE	TRUE	124	2	0	0.332947	0.301311	0.166473	0.150656	161	4.1595	2.25526	1.90425	Tchem
CFTR	receptor-mediated endocytosis	Endolysosome	FALSE	FALSE	FALSE	FALSE	TRUE	FALSE	69	3	0	0.332855	0.295651	0.110952	0.0985503	4823	3.0315	1.43075	1.60075	Tbio
DAB2	clathrin-dependent endocytosis	Endolysosome	FALSE	FALSE	FALSE	FALSE	TRUE	FALSE	27	4	0	0.332718	0.5886	0.0831795	0.14715	9259	2.2768	2.2768	0	Tclin
TRPC1	calcium channel inhibitor activity	Synapse	FALSE	TRUE	FALSE	FALSE	FALSE	FALSE	11	1	1	0.332665	0.177163	0.332665	0.177163	6071	2.83003	0.842794	1.98724	Tbio
ESR1	positive regulation of blood vessel endothelial cell migration	Vasculature	FALSE	TRUE	FALSE	FALSE	TRUE	FALSE	38	1	1	0.332556	0.226599	0.332556	0.226599	7069	2.65968	1.1043	1.55538	Tbio
AP2M1	clathrin adaptor activity	Endolysosome	FALSE	FALSE	TRUE	TRUE	TRUE	TRUE	18	4	0	0.332337	0.55518	0.0830843	0.138795	2959	3.32156	2.05149	1.27007	Tclin
GRIN2B	transmembrane transporter binding	Synapse	FALSE	TRUE	TRUE	FALSE	TRUE	FALSE	139	1	1	0.332295	0.297943	0.332295	0.297943	2573	3.38499	1.40319	1.9818	Tbio
RPS26	ribosome	Proteostasis	FALSE	FALSE	FALSE	FALSE	TRUE	FALSE	124	2	0	0.332196	0.309142	0.166098	0.154571	23	4.48541	2.50308	1.98233	Tclin
MYD88	stimulatory C-type lectin receptor signaling pathway	Immune Response	FALSE	TRUE	FALSE	FALSE	TRUE	FALSE	21	3	1	0.331944	0.0660702	0.110648	0.0220234	348	3.9958	2.18673	1.80907	Tbio
UBE2V1	positive regulation of NF-kappaB transcription factor activity	Apoptosis	FALSE	TRUE	FALSE	TRUE	TRUE	TRUE	149	1	1	0.331919	0.358172	0.331919	0.358172	6175	2.81104	0.830721	1.98032	Tbio
LDLRAP1	phosphatidylinositol-3-phosphate biosynthetic process	Lipid Metabolism	FALSE	FALSE	FALSE	FALSE	TRUE	FALSE	22	2	0	0.331687	0.335756	0.165843	0.167878	7848	2.51666	1.60928	0.907386	Tbio
UBC	clathrin coat of coated pit	Endolysosome	FALSE	FALSE	FALSE	FALSE	TRUE	FALSE	8	2	0	0.330896	0.166168	0.165448	0.0830838	1400	3.61944	2.14416	1.47528	Tbio
OCRL	postsynaptic neurotransmitter receptor internalization	Endolysosome	FALSE	FALSE	FALSE	FALSE	TRUE	FALSE	8	2	0	0.330686	0.0700604	0.165343	0.0350302	1474	3.60052	1.6965	1.90402	Tbio
OCRL	postsynaptic neurotransmitter receptor internalization	Synapse	FALSE	FALSE	FALSE	FALSE	TRUE	FALSE	8	2	0	0.330686	0.0700604	0.165343	0.0350302	24578	0.222943	0.222943	0	Tbio
FGF2	Fc-gamma receptor signaling pathway involved in phagocytosis	Immune Response	FALSE	FALSE	TRUE	TRUE	TRUE	FALSE	21	3	0	0.330586	0.421971	0.110195	0.140657	3152	3.29117	1.31223	1.97894	Tchem
FGF2	Fc-gamma receptor signaling pathway involved in phagocytosis	Autophagy	FALSE	FALSE	TRUE	TRUE	TRUE	FALSE	21	3	0	0.330586	0.421971	0.110195	0.140657	24578	0.222943	0.222943	0	Tbio
ITGB1	substrate adhesion-dependent cell spreading	Structural Stabilization	FALSE	FALSE	TRUE	TRUE	TRUE	FALSE	47	5	0	0.330267	0.195157	0.0660534	0.0390314	3152	3.29117	1.31223	1.97894	Tchem
MRPL37	structural constituent of ribosome	Structural Stabilization	FALSE	FALSE	TRUE	FALSE	TRUE	TRUE	175	3	0	0.329453	0.366074	0.109818	0.122025	438	3.94811	1.96584	1.98227	Tdark
MRPL37	structural constituent of ribosome	Proteostasis	FALSE	FALSE	TRUE	FALSE	TRUE	TRUE	175	3	0	0.329453	0.366074	0.109818	0.122025	1697	3.54941	1.55527	1.99414	Tclin
PNP	phosphatidylinositol-4,5-bisphosphate 5-phosphatase activity	Lipid Metabolism	FALSE	TRUE	FALSE	TRUE	TRUE	FALSE	10	1	1	0.329218	0.486899	0.329218	0.486899	438	3.94811	1.96584	1.98227	Tdark
SELENBP1	cellular response to amyloid-beta	APP Metabolism	FALSE	FALSE	TRUE	FALSE	TRUE	FALSE	38	3	0	0.3291	0.169136	0.1097	0.0563788	804	3.79478	2.11136	1.68342	Tclin
JUP	cell junction	Structural Stabilization	FALSE	TRUE	FALSE	FALSE	FALSE	FALSE	187	1	1	0.32863	0.282336	0.32863	0.282336	794	3.79877	1.81915	1.97961	Tbio
RPL29	structural constituent of ribosome	Proteostasis	FALSE	FALSE	FALSE	FALSE	TRUE	TRUE	175	2	0	0.328546	0.320651	0.164273	0.160325	1168	3.68728	2.19813	1.48916	Tbio
RPL29	structural constituent of ribosome	Structural Stabilization	FALSE	FALSE	FALSE	FALSE	TRUE	TRUE	175	2	0	0.328546	0.320651	0.164273	0.160325	6666	2.7303	1.38125	1.34905	Tbio
ALDH3A2	mitochondrial respiratory chain complex I assembly	Mitochondrial Metabolism	FALSE	FALSE	FALSE	FALSE	TRUE	FALSE	65	3	0	0.327711	0.339497	0.109237	0.113166	6666	2.7303	1.38125	1.34905	Tbio
ABCC1	intrinsic apoptotic signaling pathway in response to endoplasmic reticulum stress	Apoptosis	FALSE	TRUE	FALSE	FALSE	FALSE	FALSE	35	2	2	0.326422	0.186203	0.163211	0.0931013	380	3.98014	2.00908	1.97106	Tbio
ABCC1	intrinsic apoptotic signaling pathway in response to endoplasmic reticulum stress	Proteostasis	FALSE	TRUE	FALSE	FALSE	FALSE	FALSE	35	2	2	0.326422	0.186203	0.163211	0.0931013	12951	1.76366	1.76366	0	Tchem
PDHX	mitochondrial pyruvate dehydrogenase complex	Mitochondrial Metabolism	FALSE	FALSE	FALSE	TRUE	FALSE	TRUE	8	2	0	0.326017	0.25211	0.163008	0.126055	12951	1.76366	1.76366	0	Tchem
RPL4	small ribosomal subunit	Proteostasis	FALSE	FALSE	FALSE	FALSE	TRUE	FALSE	28	2	0	0.325903	0.250399	0.162952	0.125199	73	4.29644	2.29882	1.99762	Tbio
TF	clathrin-dependent endocytosis	Endolysosome	FALSE	FALSE	FALSE	FALSE	TRUE	FALSE	27	3	0	0.325369	0.4799	0.108456	0.159967	8386	2.42277	1.11679	1.30598	Tbio
CXCL8	negative regulation of miRNA transcription	Epigenetic	FALSE	FALSE	FALSE	FALSE	FALSE	FALSE	27	4	0	0.325325	0.243833	0.0813312	0.0609583	4622	3.06365	1.83945	1.2242	Tbio
PAK1	ruffle membrane	Lipid Metabolism	FALSE	FALSE	TRUE	TRUE	TRUE	TRUE	100	3	0	0.325248	0.2199	0.108416	0.0733	23905	0.537035	0.537035	0	Tchem
NDUFAB1	aerobic respiration	Mitochondrial Metabolism	FALSE	FALSE	FALSE	FALSE	TRUE	TRUE	66	3	0	0.325225	0.433012	0.108408	0.144337	835	3.78518	1.78923	1.99596	Tchem
RPL30	ribosome	Proteostasis	FALSE	FALSE	FALSE	FALSE	TRUE	FALSE	124	2	0	0.324888	0.290154	0.162444	0.145077	2947	3.32493	1.34053	1.9844	Tclin
PYCR2	mitochondrial respiratory chain complex I	Mitochondrial Metabolism	FALSE	FALSE	FALSE	FALSE	TRUE	FALSE	51	2	0	0.324856	0.3036	0.162428	0.1518	4701	3.04893	1.51659	1.53234	Tbio
SLC8A1	regulation of cardiac conduction	Vasculature	FALSE	TRUE	FALSE	FALSE	FALSE	TRUE	19	2	1	0.324781	0.238047	0.162391	0.119024	3349	3.26083	1.78944	1.47139	Tbio
RPSA	small ribosomal subunit	Proteostasis	FALSE	FALSE	FALSE	FALSE	TRUE	TRUE	28	2	0	0.324433	0.301917	0.162217	0.150958	1391	3.62331	1.79965	1.82366	Tchem
RPL24	ribosome	Proteostasis	FALSE	FALSE	FALSE	FALSE	TRUE	TRUE	124	2	0	0.324403	0.296283	0.162202	0.148142	4902	3.02177	1.56748	1.45428	Tbio
RPS5	ribosome	Proteostasis	FALSE	FALSE	FALSE	FALSE	TRUE	TRUE	124	2	0	0.324166	0.300152	0.162083	0.150076	6619	2.73929	1.02111	1.71819	Tdark
RPLP2	ribosome	Proteostasis	FALSE	FALSE	FALSE	FALSE	TRUE	FALSE	124	2	0	0.323922	0.301581	0.161961	0.15079	2182	3.45318	1.63484	1.81834	Tbio
OCRL	clathrin-coated endocytic vesicle	Endolysosome	FALSE	FALSE	FALSE	FALSE	TRUE	FALSE	25	2	0	0.323818	0.244591	0.161909	0.122296	3302	3.269	1.54725	1.72175	Tbio
CHUK	stimulatory C-type lectin receptor signaling pathway	Immune Response	FALSE	FALSE	FALSE	FALSE	TRUE	FALSE	21	3	0	0.323732	0.112598	0.107911	0.0375328	24578	0.222943	0.222943	0	Tbio
HMOX1	positive regulation of superoxide anion generation	Oxidative Stress	FALSE	FALSE	FALSE	FALSE	TRUE	FALSE	17	4	0	0.323634	0.126195	0.0809084	0.0315489	4155	3.13559	1.44151	1.69408	Tchem
KRAS	Fc-epsilon receptor signaling pathway	Immune Response	FALSE	FALSE	FALSE	FALSE	TRUE	FALSE	24	3	0	0.323444	0.224347	0.107815	0.0747825	1658	3.55962	2.08153	1.47809	Tchem
NFKB1	interleukin-1-mediated signaling pathway	Immune Response	FALSE	FALSE	FALSE	FALSE	TRUE	FALSE	22	4	0	0.3234	0.308857	0.0808501	0.0772142	238	4.09837	2.1148	1.98357	Tchem
TP53	negative regulation of miRNA transcription	Epigenetic	FALSE	FALSE	FALSE	FALSE	FALSE	FALSE	27	5	0	0.322828	0.174405	0.0645656	0.034881	1889	3.50413	1.52976	1.97437	Tchem
UBC	receptor-mediated endocytosis	Endolysosome	FALSE	FALSE	FALSE	FALSE	TRUE	FALSE	69	3	0	0.322612	0.24762	0.107537	0.0825401	4869	3.02608	1.55104	1.47504	Tchem
EGFR	B cell receptor signaling pathway	Immune Response	FALSE	TRUE	FALSE	FALSE	FALSE	FALSE	58	2	1	0.322523	0.27506	0.161262	0.13753	1474	3.60052	1.6965	1.90402	Tbio
RPL27A	ribosome	Proteostasis	FALSE	FALSE	FALSE	FALSE	TRUE	TRUE	124	2	0	0.322346	0.293552	0.161173	0.146776	40	4.37258	2.50522	1.86736	Tclin
NCK2	Fc-gamma receptor signaling pathway involved in phagocytosis	Immune Response	TRUE	FALSE	FALSE	FALSE	TRUE	FALSE	21	2	0	0.321864	0.222102	0.160932	0.111051	6827	2.70395	1.79166	0.912295	Tbio
NCK2	Fc-gamma receptor signaling pathway involved in phagocytosis	Autophagy	TRUE	FALSE	FALSE	FALSE	TRUE	FALSE	21	2	0	0.321864	0.222102	0.160932	0.111051	5962	2.85132	1.24178	1.60955	Tbio
INPP5D	positive regulation of endothelial cell migration	Vasculature	TRUE	TRUE	TRUE	TRUE	TRUE	FALSE	61	2	1	0.321303	0.150371	0.160651	0.0751853	6827	2.70395	1.79166	0.912295	Tbio
VCAM1	structural constituent of ribosome	Proteostasis	FALSE	FALSE	FALSE	FALSE	TRUE	FALSE	175	2	0	0.321254	0.242049	0.160627	0.121025	1076	3.71495	2.18479	1.53015	Tbio
VCAM1	structural constituent of ribosome	Structural Stabilization	FALSE	FALSE	FALSE	FALSE	TRUE	FALSE	175	2	0	0.321254	0.242049	0.160627	0.121025	7569	2.57178	0.717229	1.85455	Tchem
PRKCG	stimulatory C-type lectin receptor signaling pathway	Immune Response	FALSE	FALSE	FALSE	FALSE	TRUE	FALSE	21	3	0	0.321136	0.159323	0.107045	0.0531076	7569	2.57178	0.717229	1.85455	Tchem
TP53	cellular response to reactive oxygen species	Oxidative Stress	FALSE	FALSE	FALSE	FALSE	TRUE	FALSE	51	4	0	0.320962	0.247304	0.0802406	0.0618259	2551	3.38785	1.4741	1.91375	Tchem
RELA	non-canonical NF-kappaB signal transduction	Apoptosis	FALSE	FALSE	FALSE	TRUE	FALSE	TRUE	27	3	0	0.320747	0.334961	0.106916	0.111654	4869	3.02608	1.55104	1.47504	Tchem
RPS24	ribosome	Proteostasis	FALSE	FALSE	FALSE	FALSE	TRUE	FALSE	124	2	0	0.320613	0.289896	0.160307	0.144948	6591	2.74417	1.21814	1.52604	Tchem
UBC	synaptic vesicle endocytosis	Synapse	FALSE	FALSE	FALSE	FALSE	TRUE	FALSE	41	2	0	0.3206	0.239871	0.1603	0.119935	1474	3.60052	1.6965	1.90402	Tbio
UBC	synaptic vesicle endocytosis	Endolysosome	FALSE	FALSE	FALSE	FALSE	TRUE	FALSE	41	2	0	0.3206	0.239871	0.1603	0.119935	3025	3.31123	1.66494	1.64629	Tbio
ANXA1	endocytic vesicle membrane	Endolysosome	FALSE	FALSE	TRUE	TRUE	TRUE	FALSE	74	2	0	0.320573	0.304547	0.160286	0.152274	1474	3.60052	1.6965	1.90402	Tbio
GRIA1	regulation of neuronal synaptic plasticity	Synapse	FALSE	TRUE	FALSE	FALSE	TRUE	FALSE	23	2	1	0.320565	0.237135	0.160283	0.118568	3032	3.31026	1.33204	1.97823	Tbio
RPL3	ribosome	Proteostasis	FALSE	FALSE	FALSE	FALSE	TRUE	TRUE	124	2	0	0.32052	0.286319	0.16026	0.14316	3494	3.23557	1.28714	1.94843	Tclin
PIP5K1C	stimulatory C-type lectin receptor signaling pathway	Immune Response	FALSE	FALSE	FALSE	TRUE	TRUE	FALSE	21	5	0	0.320047	0.333658	0.0640094	0.0667316	3986	3.16394	1.43142	1.73252	Tbio
LRRK2	small ribosomal subunit	Proteostasis	FALSE	FALSE	FALSE	FALSE	TRUE	FALSE	28	2	0	0.319709	0.238472	0.159855	0.119236	870	3.77606	1.82372	1.95234	Tchem
EPN1	postsynaptic neurotransmitter receptor internalization	Endolysosome	FALSE	FALSE	FALSE	FALSE	TRUE	FALSE	8	2	0	0.319594	0.205426	0.159797	0.102713	1506	3.59308	2.14257	1.45051	Tchem
EPN1	postsynaptic neurotransmitter receptor internalization	Synapse	FALSE	FALSE	FALSE	FALSE	TRUE	FALSE	8	2	0	0.319594	0.205426	0.159797	0.102713	4705	3.04847	1.10468	1.94379	Tbio
SDR16C5	retinal metabolic process	Lipid Metabolism	FALSE	TRUE	FALSE	FALSE	FALSE	TRUE	17	1	1	0.319344	0.255475	0.319344	0.255475	4705	3.04847	1.10468	1.94379	Tbio
B2M	Fc-gamma receptor signaling pathway involved in phagocytosis	Immune Response	FALSE	FALSE	FALSE	FALSE	TRUE	FALSE	21	3	0	0.318913	0.15302	0.106304	0.0510066	1492	3.59611	1.6786	1.91751
B2M	Fc-gamma receptor signaling pathway involved in phagocytosis	Autophagy	FALSE	FALSE	FALSE	FALSE	TRUE	FALSE	21	3	0	0.318913	0.15302	0.106304	0.0510066	5943	2.85458	1.33615	1.51843	Tbio
AP2A2	clathrin-dependent endocytosis	Endolysosome	FALSE	FALSE	FALSE	TRUE	TRUE	TRUE	27	2	0	0.318885	0.204462	0.159443	0.102231	1492	3.59611	1.6786	1.91751
IKBKG	positive regulation of non-canonical NF-kappaB signal transduction	Apoptosis	FALSE	TRUE	FALSE	FALSE	FALSE	FALSE	69	3	1	0.318486	0.341145	0.106162	0.113715	310	4.02555	2.21438	1.81118
PI4K2A	phosphatidylinositol-3-phosphate biosynthetic process	Lipid Metabolism	FALSE	FALSE	FALSE	FALSE	TRUE	FALSE	22	2	0	0.318451	0.328494	0.159226	0.164247	9623	2.21873	0.419094	1.79963	Tbio
MRPL41	mitochondrial translation	Proteostasis	FALSE	FALSE	FALSE	FALSE	TRUE	TRUE	94	3	0	0.318402	0.656014	0.106134	0.218671	2880	3.33702	1.55987	1.77714	Tbio
MRPL41	mitochondrial translation	Mitochondrial Metabolism	FALSE	FALSE	FALSE	FALSE	TRUE	TRUE	94	3	0	0.318402	0.656014	0.106134	0.218671	5808	2.87731	1.1324	1.74491	Tbio
PFKM	NADH dehydrogenase activity	Mitochondrial Metabolism	FALSE	FALSE	FALSE	FALSE	TRUE	FALSE	11	3	0	0.318239	0.190965	0.10608	0.063655	2880	3.33702	1.55987	1.77714	Tbio
PARP1	neuron apoptotic process	Apoptosis	FALSE	FALSE	FALSE	FALSE	TRUE	FALSE	79	4	0	0.317717	0.276196	0.0794293	0.069049	3106	3.29745	1.78004	1.51741	Tbio
RPL26	ribosome	Proteostasis	FALSE	FALSE	FALSE	FALSE	TRUE	FALSE	124	2	0	0.317664	0.298077	0.158832	0.149038	1847	3.51291	1.57423	1.93868	Tclin
RPL15	ribosome	Proteostasis	FALSE	FALSE	FALSE	FALSE	TRUE	TRUE	124	2	0	0.317542	0.291849	0.158771	0.145925	5357	2.94471	1.40993	1.53478	Tbio
HGF	Fc-gamma receptor signaling pathway involved in phagocytosis	Immune Response	FALSE	FALSE	TRUE	FALSE	TRUE	FALSE	21	3	0	0.317485	0.352066	0.105828	0.117355	2087	3.47049	1.4821	1.98839	Tchem
HGF	Fc-gamma receptor signaling pathway involved in phagocytosis	Autophagy	FALSE	FALSE	TRUE	FALSE	TRUE	FALSE	21	3	0	0.317485	0.352066	0.105828	0.117355	4087	3.14863	1.26487	1.88376	Tbio
RPLP1	ribosome	Proteostasis	FALSE	FALSE	FALSE	FALSE	TRUE	TRUE	124	2	0	0.317451	0.295379	0.158725	0.14769	2087	3.47049	1.4821	1.98839	Tchem
VCAM1	clathrin-dependent endocytosis	Endolysosome	FALSE	FALSE	FALSE	FALSE	TRUE	FALSE	27	2	0	0.31744	0.343456	0.15872	0.171728	5775	2.88245	1.13144	1.75101	Tbio
HSPA5	protein refolding	Proteostasis	FALSE	TRUE	FALSE	FALSE	FALSE	TRUE	25	1	1	0.317398	0.114472	0.317398	0.114472	7569	2.57178	0.717229	1.85455	Tchem
MRPL28	structural constituent of ribosome	Structural Stabilization	FALSE	FALSE	FALSE	FALSE	TRUE	TRUE	175	3	0	0.317372	0.372974	0.105791	0.124325	246	4.09135	2.11206	1.97929	Tbio
MRPL28	structural constituent of ribosome	Proteostasis	FALSE	FALSE	FALSE	FALSE	TRUE	TRUE	175	3	0	0.317372	0.372974	0.105791	0.124325	14216	1.61062	0.856468	0.754156	Tchem
SOS1	Fc-gamma receptor signaling pathway involved in phagocytosis	Autophagy	FALSE	FALSE	FALSE	TRUE	TRUE	FALSE	21	2	0	0.317263	0.388057	0.158632	0.194028	246	4.09135	2.11206	1.97929	Tbio
SOS1	Fc-gamma receptor signaling pathway involved in phagocytosis	Immune Response	FALSE	FALSE	FALSE	TRUE	TRUE	FALSE	21	2	0	0.317263	0.388057	0.158632	0.194028	4490	3.0829	1.6251	1.4578	Tbio
CACNG2	endocytic vesicle membrane	Endolysosome	FALSE	FALSE	FALSE	FALSE	TRUE	TRUE	74	2	0	0.317166	0.247138	0.158583	0.123569	4490	3.0829	1.6251	1.4578	Tbio
NFKBIA	tumor necrosis factor-mediated signaling pathway	Immune Response	FALSE	FALSE	TRUE	FALSE	TRUE	TRUE	53	4	0	0.31712	0.298787	0.0792801	0.0746968	536	3.91057	1.96406	1.94651	Tbio
GSK3B	synapse organization	Synapse	FALSE	TRUE	FALSE	FALSE	TRUE	FALSE	57	2	2	0.316742	0.14933	0.158371	0.074665	1791	3.52903	1.53355	1.99547	Tchem
HNRNPU	ribosome	Proteostasis	FALSE	FALSE	TRUE	FALSE	TRUE	FALSE	124	2	0	0.316717	0.264902	0.158358	0.132451	1609	3.56933	1.57213	1.9972	Tclin
TLR4	positive regulation of type I interferon production	Immune Response	FALSE	TRUE	TRUE	TRUE	FALSE	FALSE	33	2	2	0.316649	0.526829	0.158324	0.263415	2420	3.41055	1.49771	1.91284	Tbio
RPL31	ribosome	Proteostasis	FALSE	FALSE	FALSE	FALSE	TRUE	TRUE	124	2	0	0.316183	0.291533	0.158091	0.145767	1398	3.62076	2.07612	1.54465	Tchem
AP2A1	clathrin binding	Endolysosome	FALSE	TRUE	TRUE	TRUE	TRUE	FALSE	45	4	1	0.316148	0.488012	0.079037	0.122003	6413	2.77445	0.915813	1.85864	Tbio
AP2A1	clathrin binding	Synapse	FALSE	TRUE	TRUE	TRUE	TRUE	FALSE	45	4	1	0.316148	0.488012	0.079037	0.122003	6062	2.83221	0.890005	1.9422	Tbio
MAPK3	thymus development	Immune Response	FALSE	FALSE	FALSE	FALSE	TRUE	TRUE	48	3	0	0.316019	0.229499	0.10534	0.0764997	6062	2.83221	0.890005	1.9422	Tbio
HLA-DRB1	peptide antigen assembly with MHC class II protein complex	Immune Response	FALSE	FALSE	TRUE	FALSE	TRUE	TRUE	16	3	0	0.316007	0.147426	0.105336	0.0491419	592	3.88171	1.90235	1.97937	Tchem
HIP1R	clathrin-coated endocytic vesicle	Endolysosome	FALSE	FALSE	FALSE	FALSE	TRUE	FALSE	25	2	0	0.315974	0.182925	0.157987	0.0914624	7	4.61388	2.61514	1.99873
RPL23A	ribosome	Proteostasis	FALSE	FALSE	FALSE	FALSE	TRUE	FALSE	124	2	0	0.315382	0.291524	0.157691	0.145762	1432	3.6117	1.8376	1.7741	Tbio
ESR2	vascular endothelial growth factor receptor signaling pathway	Vasculature	FALSE	FALSE	FALSE	FALSE	TRUE	FALSE	30	3	0	0.314966	0.199322	0.104989	0.0664407	8382	2.42382	1.19145	1.23237	Tbio
WNT5A	postsynaptic neurotransmitter receptor internalization	Synapse	FALSE	FALSE	FALSE	FALSE	TRUE	FALSE	8	2	0	0.314959	0.308142	0.15748	0.154071	13410	1.71146	1.71146	0	Tbio
WNT5A	postsynaptic neurotransmitter receptor internalization	Endolysosome	FALSE	FALSE	FALSE	FALSE	TRUE	FALSE	8	2	0	0.314959	0.308142	0.15748	0.154071	18700	1.07827	1.07827	0	Tclin
APP	negative regulation of extrinsic apoptotic signaling pathway via death domain receptors	Apoptosis	TRUE	TRUE	FALSE	FALSE	FALSE	FALSE	28	2	1	0.314952	0.207438	0.157476	0.103719	13410	1.71146	1.71146	0	Tbio
NFKBIA	response to interleukin-1	Immune Response	FALSE	FALSE	TRUE	FALSE	TRUE	FALSE	34	3	0	0.314835	0.238281	0.104945	0.079427	2	4.71132	2.73197	1.97934	Tchem
RPLP0	cytoplasmic translation	Proteostasis	FALSE	FALSE	FALSE	FALSE	FALSE	TRUE	89	2	0	0.314433	0.314077	0.157217	0.157038	1791	3.52903	1.53355	1.99547	Tchem
PRKCD	leukocyte migration	Immune Response	FALSE	TRUE	FALSE	FALSE	TRUE	FALSE	24	3	1	0.314341	0.168751	0.10478	0.0562503	7532	2.57782	1.00122	1.5766	Tbio
RPL19	ribosome	Proteostasis	FALSE	FALSE	FALSE	FALSE	TRUE	FALSE	124	2	0	0.314122	0.291836	0.157061	0.145918	2476	3.40002	1.52814	1.87188	Tclin
MYC	thymus development	Immune Response	FALSE	TRUE	FALSE	FALSE	TRUE	FALSE	48	1	1	0.31408	0.275442	0.31408	0.275442	7272	2.62496	0.682166	1.9428	Tbio
RPL32	ribosome	Proteostasis	FALSE	FALSE	FALSE	FALSE	TRUE	TRUE	124	2	0	0.314079	0.291086	0.15704	0.145543	14737	1.55076	1.55076	0	Tbio
RPS11	ribosome	Proteostasis	FALSE	FALSE	FALSE	FALSE	TRUE	TRUE	124	2	0	0.313839	0.276524	0.156919	0.138262	5239	2.9625	1.22885	1.73365	Tbio
CDC42	positive regulation of substrate adhesion-dependent cell spreading	Structural Stabilization	FALSE	TRUE	FALSE	TRUE	TRUE	TRUE	42	1	1	0.313668	0.171204	0.313668	0.171204	5060	2.99552	1.36108	1.63444	Tbio
AKT1	Fc-gamma receptor signaling pathway involved in phagocytosis	Autophagy	FALSE	FALSE	TRUE	TRUE	TRUE	FALSE	21	2	0	0.313624	0.249531	0.156812	0.124766	724	3.82995	1.87277	1.95718	Tchem
AKT1	Fc-gamma receptor signaling pathway involved in phagocytosis	Immune Response	FALSE	FALSE	TRUE	TRUE	TRUE	FALSE	21	2	0	0.313624	0.249531	0.156812	0.124766	14899	1.53128	1.53128	0	Tchem
MRPL12	structural constituent of ribosome	Structural Stabilization	FALSE	FALSE	TRUE	FALSE	TRUE	TRUE	175	3	0	0.313325	0.360632	0.104442	0.120211	5431	2.93349	1.14371	1.78979	Tbio
MRPL12	structural constituent of ribosome	Proteostasis	FALSE	FALSE	TRUE	FALSE	TRUE	TRUE	175	3	0	0.313325	0.360632	0.104442	0.120211	14899	1.53128	1.53128	0	Tchem
RAB3A	endocytic vesicle membrane	Endolysosome	FALSE	FALSE	TRUE	TRUE	TRUE	FALSE	74	2	0	0.31329	0.271093	0.156645	0.135547	5431	2.93349	1.14371	1.78979	Tbio
EPN1	clathrin adaptor activity	Endolysosome	FALSE	FALSE	FALSE	FALSE	TRUE	FALSE	18	3	0	0.313229	0.25179	0.10441	0.08393	1841	3.51604	1.54528	1.97076	Tbio
CYCS	regulation of mitochondrial membrane potential	Mitochondrial Metabolism	FALSE	TRUE	FALSE	TRUE	TRUE	FALSE	32	1	1	0.313211	0.187233	0.313211	0.187233	4705	3.04847	1.10468	1.94379	Tbio
DLG1	synaptic transmission, glutamatergic	Synapse	FALSE	TRUE	FALSE	FALSE	TRUE	FALSE	42	1	1	0.31297	0.310992	0.31297	0.310992	3673	3.20769	1.21294	1.99475	Tbio
CYCS	ubiquinol-cytochrome-c reductase activity	Mitochondrial Metabolism	FALSE	TRUE	FALSE	TRUE	FALSE	FALSE	7	1	1	0.312945	0.0670595	0.312945	0.0670595	1075	3.7152	1.88961	1.82559	Tbio
PTK2	learning or memory	Synapse	FALSE	TRUE	FALSE	FALSE	TRUE	FALSE	66	2	1	0.312275	0.218638	0.156137	0.109319	3673	3.20769	1.21294	1.99475	Tbio
RPSA	cytoplasmic translation	Proteostasis	FALSE	FALSE	FALSE	FALSE	FALSE	TRUE	89	2	0	0.311983	0.308185	0.155991	0.154092	1816	3.52192	1.75576	1.76616	Tchem
IKBKB	positive regulation of NF-kappaB transcription factor activity	Apoptosis	FALSE	TRUE	TRUE	FALSE	TRUE	TRUE	149	4	1	0.311347	0.531158	0.0778367	0.132789	4902	3.02177	1.56748	1.45428	Tbio
PYGL	extrinsic component of synaptic vesicle membrane	Synapse	FALSE	TRUE	TRUE	TRUE	FALSE	FALSE	11	1	1	0.311265	0.0978261	0.311265	0.0978261	1401	3.61891	1.62493	1.99397	Tchem
HADHB	tricarboxylic acid cycle	Mitochondrial Metabolism	FALSE	FALSE	FALSE	FALSE	TRUE	FALSE	34	3	0	0.311236	0.28229	0.103745	0.0940966	35	4.39848	2.40114	1.99734	Tchem
PFKP	aerobic respiration	Mitochondrial Metabolism	FALSE	FALSE	TRUE	FALSE	TRUE	FALSE	66	2	0	0.311214	0.31596	0.155607	0.15798	687	3.83922	2.00228	1.83694	Tbio
ACAT1	arachidonate-CoA ligase activity	Lipid Metabolism	FALSE	FALSE	FALSE	FALSE	TRUE	FALSE	11	3	0	0.311136	0.168015	0.103712	0.0560051	7755	2.53523	1.83964	0.695594	Tbio
RPL18A	ribosome	Proteostasis	FALSE	FALSE	FALSE	FALSE	TRUE	TRUE	124	2	0	0.310953	0.286755	0.155477	0.143377	3069	3.30378	1.52239	1.78138	Tchem
WNT5A	synaptic vesicle endocytosis	Synapse	FALSE	FALSE	FALSE	FALSE	TRUE	FALSE	41	2	0	0.310711	0.376776	0.155355	0.188388	13410	1.71146	1.71146	0	Tbio
WNT5A	synaptic vesicle endocytosis	Endolysosome	FALSE	FALSE	FALSE	FALSE	TRUE	FALSE	41	2	0	0.310711	0.376776	0.155355	0.188388	6981	2.67524	0.813267	1.86197	Tbio
GNAI2	Fc-gamma receptor signaling pathway involved in phagocytosis	Autophagy	FALSE	FALSE	FALSE	FALSE	TRUE	FALSE	21	3	0	0.310682	0.265108	0.103561	0.0883694	13410	1.71146	1.71146	0	Tbio
GNAI2	Fc-gamma receptor signaling pathway involved in phagocytosis	Immune Response	FALSE	FALSE	FALSE	FALSE	TRUE	FALSE	21	3	0	0.310682	0.265108	0.103561	0.0883694	5601	2.90815	1.4421	1.46605	Tbio
RPS6	cytoplasmic translation	Proteostasis	FALSE	FALSE	FALSE	FALSE	FALSE	TRUE	89	2	0	0.310237	0.309579	0.155118	0.154789	5601	2.90815	1.4421	1.46605	Tbio
WNT5A	clathrin-coated endocytic vesicle	Endolysosome	FALSE	FALSE	FALSE	FALSE	TRUE	FALSE	25	2	0	0.310129	0.347775	0.155065	0.173887	7981	2.49223	1.38039	1.11184	Tbio
AKR1C3	positive regulation of superoxide anion generation	Oxidative Stress	FALSE	FALSE	FALSE	FALSE	TRUE	FALSE	17	2	0	0.310026	0.184638	0.155013	0.0923189	13410	1.71146	1.71146	0	Tbio
RPL17	ribosome	Proteostasis	FALSE	FALSE	FALSE	FALSE	TRUE	FALSE	124	2	0	0.309736	0.298984	0.154868	0.149492	6022	2.83906	0.878012	1.96105	Tchem
HNRNPU	cytoplasmic translation	Proteostasis	FALSE	FALSE	TRUE	FALSE	FALSE	FALSE	89	2	0	0.309158	0.305112	0.154579	0.152556	6404	2.77693	1.00355	1.77337	Tbio
RPL13	cytoplasmic translation	Proteostasis	FALSE	FALSE	FALSE	FALSE	FALSE	TRUE	89	2	0	0.308215	0.314708	0.154107	0.157354	2420	3.41055	1.49771	1.91284	Tbio
RPS2	cytoplasmic translation	Proteostasis	FALSE	FALSE	FALSE	FALSE	FALSE	TRUE	89	2	0	0.307523	0.314602	0.153761	0.157301	1159	3.68873	2.17029	1.51844	Tbio
AP2B1	clathrin-coated endocytic vesicle	Endolysosome	FALSE	FALSE	TRUE	TRUE	TRUE	TRUE	25	2	0	0.307201	0.329286	0.1536	0.164643	4901	3.02178	1.42523	1.59655	Tbio
RPS3	cytoplasmic translation	Proteostasis	FALSE	FALSE	FALSE	FALSE	FALSE	TRUE	89	2	0	0.307106	0.314874	0.153553	0.157437	998	3.73743	1.79276	1.94467	Tbio
RPS17	ribosome	Proteostasis	FALSE	FALSE	FALSE	FALSE	TRUE	TRUE	124	2	0	0.307062	0.300051	0.153531	0.150026	3902	3.17571	1.33116	1.84455	Tbio
SDHC	respiratory electron transport chain	Mitochondrial Metabolism	FALSE	TRUE	FALSE	FALSE	TRUE	FALSE	20	1	1	0.306899	0.0938834	0.306899	0.0938834	7017	2.67005	1.6282	1.04185	Tbio
RPL4	cytoplasmic translation	Proteostasis	FALSE	FALSE	FALSE	FALSE	FALSE	TRUE	89	2	0	0.306858	0.312202	0.153429	0.156101	29	4.4431	2.45919	1.98391	Tbio
RAC1	vascular endothelial growth factor receptor signaling pathway	Vasculature	FALSE	FALSE	FALSE	FALSE	TRUE	FALSE	30	3	0	0.306047	0.252952	0.102016	0.0843172	8386	2.42277	1.11679	1.30598	Tbio
AP2M1	clathrin coat of coated pit	Endolysosome	FALSE	FALSE	TRUE	TRUE	TRUE	FALSE	8	2	0	0.306038	0.215247	0.153019	0.107623	224	4.10927	2.26944	1.83983	Tbio
CALM1	extrinsic component of cytoplasmic side of plasma membrane	Lipid Metabolism	FALSE	FALSE	FALSE	FALSE	TRUE	FALSE	37	4	0	0.30592	0.289661	0.0764799	0.0724153	2573	3.38499	1.40319	1.9818	Tbio
RPL13	small ribosomal subunit	Proteostasis	FALSE	FALSE	FALSE	FALSE	TRUE	FALSE	28	2	0	0.305294	0.283125	0.152647	0.141563	3013	3.31266	1.32446	1.9882	Tclin
MRPL37	mitochondrial translation	Mitochondrial Metabolism	FALSE	FALSE	TRUE	FALSE	TRUE	TRUE	94	3	0	0.304515	0.640178	0.101505	0.213393	1159	3.68873	2.17029	1.51844	Tbio
MRPL37	mitochondrial translation	Proteostasis	FALSE	FALSE	TRUE	FALSE	TRUE	TRUE	94	3	0	0.304515	0.640178	0.101505	0.213393	438	3.94811	1.96584	1.98227	Tdark
ACSL3	long-chain fatty acid-CoA ligase activity	Lipid Metabolism	FALSE	FALSE	FALSE	TRUE	FALSE	TRUE	16	3	0	0.304375	0.212516	0.101458	0.0708385	438	3.94811	1.96584	1.98227	Tdark
RPS26	structural constituent of ribosome	Structural Stabilization	FALSE	FALSE	FALSE	FALSE	TRUE	TRUE	175	2	0	0.304242	0.308534	0.152121	0.154267	348	3.9958	2.18673	1.80907	Tbio
RPS26	structural constituent of ribosome	Proteostasis	FALSE	FALSE	FALSE	FALSE	TRUE	TRUE	175	2	0	0.304242	0.308534	0.152121	0.154267	2375	3.41912	1.51742	1.9017	Tbio
RPS6	small ribosomal subunit	Proteostasis	FALSE	FALSE	FALSE	FALSE	TRUE	TRUE	28	2	0	0.303939	0.282195	0.15197	0.141098	348	3.9958	2.18673	1.80907	Tbio
HSPA1B	misfolded protein binding	Proteostasis	FALSE	TRUE	FALSE	FALSE	FALSE	FALSE	19	1	1	0.303808	0.0867209	0.303808	0.0867209	7981	2.49223	1.38039	1.11184	Tbio
MMP2	response to hydrogen peroxide	Oxidative Stress	FALSE	FALSE	FALSE	FALSE	TRUE	TRUE	35	5	0	0.303751	0.182742	0.0607502	0.0365484	611	3.87122	1.88915	1.98207
CD4	synaptic vesicle endocytosis	Endolysosome	FALSE	FALSE	FALSE	FALSE	TRUE	FALSE	41	4	0	0.303747	0.549044	0.0759368	0.137261	1886	3.50449	1.97018	1.53431	Tchem
CD4	synaptic vesicle endocytosis	Synapse	FALSE	FALSE	FALSE	FALSE	TRUE	FALSE	41	4	0	0.303747	0.549044	0.0759368	0.137261	1907	3.50134	1.96822	1.53312	Tchem
SYT1	clathrin-dependent endocytosis	Endolysosome	FALSE	FALSE	TRUE	TRUE	TRUE	FALSE	27	3	0	0.303661	0.392343	0.10122	0.130781	1907	3.50134	1.96822	1.53312	Tchem
SNX9	clathrin-dependent endocytosis	Endolysosome	FALSE	FALSE	FALSE	FALSE	TRUE	FALSE	27	2	0	0.303586	0.243277	0.151793	0.121638	2213	3.44741	1.46978	1.97763	Tbio
TLR4	positive regulation of NF-kappaB transcription factor activity	Apoptosis	FALSE	TRUE	TRUE	TRUE	TRUE	TRUE	149	2	1	0.303247	0.414556	0.151624	0.207278	5137	2.98154	1.70559	1.27595	Tbio
PFKP	mitochondrial respiratory chain complex I assembly	Mitochondrial Metabolism	FALSE	FALSE	TRUE	FALSE	TRUE	FALSE	65	2	0	0.302858	0.27498	0.151429	0.13749	1398	3.62076	2.07612	1.54465	Tchem
PRKCG	membrane raft	Lipid Metabolism	FALSE	TRUE	FALSE	FALSE	TRUE	FALSE	202	2	1	0.302748	0.247233	0.151374	0.123616	7755	2.53523	1.83964	0.695594	Tbio
DLG1	ligand-gated monoatomic ion channel activity involved in regulation of presynaptic membrane potential	Synapse	FALSE	TRUE	FALSE	FALSE	FALSE	FALSE	15	1	1	0.302491	0.258798	0.302491	0.258798	2551	3.38785	1.4741	1.91375	Tchem
FGF2	Fc-epsilon receptor signaling pathway	Immune Response	FALSE	FALSE	TRUE	TRUE	TRUE	FALSE	24	3	0	0.302098	0.366559	0.100699	0.122186	1075	3.7152	1.88961	1.82559	Tbio
JUP	adherens junction	Structural Stabilization	FALSE	TRUE	FALSE	FALSE	TRUE	TRUE	182	1	1	0.302003	0.293281	0.302003	0.293281	3152	3.29117	1.31223	1.97894	Tchem
EEF1A1	cytoplasmic translation	Proteostasis	FALSE	FALSE	FALSE	TRUE	FALSE	FALSE	89	2	0	0.30195	0.295248	0.150975	0.147624	1168	3.68728	2.19813	1.48916	Tbio
MYC	regulation of cytoskeleton organization	Structural Stabilization	FALSE	TRUE	FALSE	FALSE	FALSE	FALSE	23	1	1	0.301597	0.109712	0.301597	0.109712	3645	3.21263	1.4037	1.80893	Tchem
CALM1	positive regulation of superoxide anion generation	Oxidative Stress	FALSE	FALSE	FALSE	FALSE	TRUE	FALSE	17	3	0	0.30105	0.192359	0.10035	0.0641195	14737	1.55076	1.55076	0	Tbio
CAT	response to interleukin-1	Immune Response	FALSE	FALSE	FALSE	FALSE	TRUE	FALSE	34	4	0	0.301004	0.155231	0.0752509	0.0388077	3013	3.31266	1.32446	1.9882	Tclin
EIF4E	structural constituent of nuclear pore	Structural Stabilization	FALSE	TRUE	FALSE	TRUE	FALSE	FALSE	25	1	1	0.300637	0.27178	0.300637	0.27178	265	4.07725	2.16417	1.91308	Tbio
GRIN2B	dendritic spine	Synapse	FALSE	TRUE	TRUE	FALSE	TRUE	FALSE	153	2	1	0.300537	0.224568	0.150269	0.112284	242	4.09352	2.11194	1.98158	Tchem
CLTA	receptor-mediated endocytosis	Endolysosome	FALSE	TRUE	FALSE	FALSE	TRUE	FALSE	69	2	1	0.300473	0.527907	0.150237	0.263953	23	4.48541	2.50308	1.98233	Tclin
RPSA	ribosome	Proteostasis	FALSE	FALSE	FALSE	FALSE	TRUE	FALSE	124	2	0	0.30037	0.248747	0.150185	0.124373	7909	2.50462	1.6712	0.833411	Tbio
AP2A1	clathrin adaptor activity	Endolysosome	FALSE	FALSE	TRUE	TRUE	TRUE	TRUE	18	2	0	0.300305	0.298681	0.150152	0.14934	4902	3.02177	1.56748	1.45428	Tbio
TGOLN2	receptor internalization	Endolysosome	FALSE	TRUE	FALSE	FALSE	TRUE	FALSE	50	3	2	0.299558	0.29971	0.0998527	0.0999033	6062	2.83221	0.890005	1.9422	Tbio
MRPL9	structural constituent of ribosome	Structural Stabilization	FALSE	FALSE	FALSE	FALSE	TRUE	TRUE	175	3	0	0.298998	0.366409	0.0996659	0.122136	3364	3.25848	1.33589	1.92259	Tdark
MRPL9	structural constituent of ribosome	Proteostasis	FALSE	FALSE	FALSE	FALSE	TRUE	TRUE	175	3	0	0.298998	0.366409	0.0996659	0.122136	5572	2.91333	0.950963	1.96237	Tbio
JAK2	extrinsic component of cytoplasmic side of plasma membrane	Lipid Metabolism	FALSE	FALSE	FALSE	FALSE	TRUE	TRUE	37	4	0	0.298922	0.229219	0.0747306	0.0573047	3364	3.25848	1.33589	1.92259	Tdark
RHOC	stress fiber assembly	Structural Stabilization	FALSE	TRUE	FALSE	FALSE	TRUE	FALSE	19	1	1	0.29879	0.0797849	0.29879	0.0797849	1561	3.58039	2.01482	1.56557	Tclin
VAMP2	SNARE complex assembly	Synapse	FALSE	FALSE	FALSE	FALSE	TRUE	TRUE	12	2	0	0.298721	0.0761282	0.14936	0.0380641	4722	3.04536	1.08572	1.95964	Tbio
SOD2	response to hydrogen peroxide	Oxidative Stress	FALSE	FALSE	FALSE	FALSE	TRUE	TRUE	35	4	0	0.298473	0.237031	0.0746181	0.0592577	6936	2.68432	1.56104	1.12328	Tbio
AP2A1	clathrin-coated endocytic vesicle	Endolysosome	FALSE	FALSE	TRUE	TRUE	TRUE	TRUE	25	3	0	0.298418	0.329182	0.0994726	0.109727	3892	3.17674	1.70019	1.47655	Tbio
AP2A1	phosphatidylinositol-3-phosphate biosynthetic process	Lipid Metabolism	FALSE	FALSE	TRUE	TRUE	TRUE	FALSE	22	2	0	0.297823	0.283401	0.148912	0.141701	6062	2.83221	0.890005	1.9422	Tbio
NPM1	cytosolic large ribosomal subunit	Proteostasis	FALSE	FALSE	FALSE	FALSE	FALSE	FALSE	60	2	0	0.29768	0.28518	0.14884	0.14259	6062	2.83221	0.890005	1.9422	Tbio
EPN1	clathrin-coated endocytic vesicle membrane	Endolysosome	FALSE	FALSE	FALSE	FALSE	TRUE	FALSE	70	3	0	0.29751	0.479853	0.0991701	0.159951	7954	2.49539	1.39053	1.10486	Tbio
AP2S1	clathrin-dependent endocytosis	Endolysosome	FALSE	FALSE	FALSE	FALSE	TRUE	TRUE	27	2	0	0.297508	0.200928	0.148754	0.100464	4705	3.04847	1.10468	1.94379	Tbio
MRPL12	mitochondrial translation	Mitochondrial Metabolism	FALSE	FALSE	TRUE	FALSE	TRUE	TRUE	94	3	0	0.297498	0.637803	0.0991659	0.212601	1635	3.5639	1.61098	1.95292	Tbio
MRPL12	mitochondrial translation	Proteostasis	FALSE	FALSE	TRUE	FALSE	TRUE	TRUE	94	3	0	0.297498	0.637803	0.0991659	0.212601	5431	2.93349	1.14371	1.78979	Tbio
RPS6	ribosome	Proteostasis	FALSE	FALSE	FALSE	FALSE	TRUE	TRUE	124	2	0	0.297061	0.256099	0.14853	0.128049	5431	2.93349	1.14371	1.78979	Tbio
PICALM	clathrin coat of coated pit	Endolysosome	TRUE	FALSE	TRUE	FALSE	TRUE	TRUE	8	2	0	0.296635	0.310071	0.148318	0.155035	7981	2.49223	1.38039	1.11184	Tbio
RPSA	cytosolic large ribosomal subunit	Proteostasis	FALSE	FALSE	FALSE	FALSE	FALSE	FALSE	60	2	0	0.296548	0.293237	0.148274	0.146618	302	4.03407	2.08286	1.95121	Tbio
NPM1	cytoplasmic translation	Proteostasis	FALSE	FALSE	FALSE	FALSE	FALSE	FALSE	89	2	0	0.296499	0.274413	0.14825	0.137207	4902	3.02177	1.56748	1.45428	Tbio
RPL4	cytosolic large ribosomal subunit	Proteostasis	FALSE	FALSE	FALSE	FALSE	FALSE	TRUE	60	2	0	0.296401	0.290064	0.1482	0.145032	7954	2.49539	1.39053	1.10486	Tbio
RPL8	ribosome	Proteostasis	FALSE	FALSE	FALSE	FALSE	TRUE	TRUE	124	2	0	0.29624	0.277191	0.14812	0.138596	8386	2.42277	1.11679	1.30598	Tbio
TGFB1	positive regulation of DNA-binding transcription factor activity	Epigenetic	FALSE	TRUE	TRUE	FALSE	TRUE	FALSE	100	2	1	0.296077	0.209192	0.148038	0.104596	1274	3.65467	1.79386	1.86081	Tbio
SYT1	synaptic vesicle exocytosis	Synapse	FALSE	FALSE	TRUE	TRUE	TRUE	FALSE	21	2	0	0.296043	0.224906	0.148022	0.112453	3462	3.24085	1.68681	1.55404	Tchem
NDUFA9	aerobic respiration	Mitochondrial Metabolism	FALSE	FALSE	TRUE	TRUE	TRUE	TRUE	66	3	0	0.295612	0.433883	0.0985372	0.144628	2213	3.44741	1.46978	1.97763	Tbio
TFRC	clathrin-dependent endocytosis	Endolysosome	FALSE	FALSE	FALSE	FALSE	TRUE	FALSE	27	4	0	0.294818	0.629131	0.0737045	0.157283	71	4.29873	2.30936	1.98936	Tclin
KRAS	scaffold protein binding	Structural Stabilization	FALSE	TRUE	FALSE	FALSE	TRUE	FALSE	68	3	1	0.294497	0.2947	0.0981658	0.0982334	1130	3.6973	1.87337	1.82393	Tbio
NCK1	Fc-gamma receptor signaling pathway involved in phagocytosis	Autophagy	FALSE	FALSE	FALSE	FALSE	TRUE	FALSE	21	2	0	0.294259	0.316811	0.14713	0.158406	238	4.09837	2.1148	1.98357	Tchem
NCK1	Fc-gamma receptor signaling pathway involved in phagocytosis	Immune Response	FALSE	FALSE	FALSE	FALSE	TRUE	FALSE	21	2	0	0.294259	0.316811	0.14713	0.158406	10209	2.12859	1.83223	0.296361	Tbio
AP2B1	endolysosome membrane	Endolysosome	FALSE	FALSE	TRUE	TRUE	FALSE	TRUE	20	2	0	0.293911	0.245863	0.146956	0.122931	10209	2.12859	1.83223	0.296361	Tbio
STAT3	cellular response to reactive oxygen species	Oxidative Stress	FALSE	FALSE	TRUE	TRUE	TRUE	FALSE	51	4	0	0.293908	0.23156	0.0734769	0.0578899	998	3.73743	1.79276	1.94467	Tbio
RPS20	ribosome	Proteostasis	FALSE	FALSE	FALSE	FALSE	TRUE	FALSE	124	2	0	0.293869	0.285321	0.146935	0.14266	1119	3.70058	1.71461	1.98597	Tchem
STON2	synaptic vesicle endocytosis	Synapse	FALSE	FALSE	FALSE	FALSE	TRUE	TRUE	41	2	0	0.29383	0.194066	0.146915	0.0970331	2189	3.45196	1.92286	1.5291	Tbio
STON2	synaptic vesicle endocytosis	Endolysosome	FALSE	FALSE	FALSE	FALSE	TRUE	TRUE	41	2	0	0.29383	0.194066	0.146915	0.0970331	7170	2.64581	1.82647	0.819341	Tbio
PFKM	mitochondrial respiratory chain complex I assembly	Mitochondrial Metabolism	FALSE	FALSE	FALSE	FALSE	TRUE	FALSE	65	2	0	0.293826	0.28029	0.146913	0.140145	2189	3.45196	1.92286	1.5291	Tbio
RHOC	regulation of microtubule cytoskeleton organization	Structural Stabilization	FALSE	TRUE	FALSE	FALSE	TRUE	FALSE	34	1	1	0.293817	0.154397	0.293817	0.154397	3106	3.29745	1.78004	1.51741	Tbio
CYCS	cytochrome-c oxidase activity	Mitochondrial Metabolism	FALSE	TRUE	FALSE	TRUE	TRUE	FALSE	15	1	1	0.293741	0.137079	0.293741	0.137079	4722	3.04536	1.08572	1.95964	Tbio
AP2A2	clathrin adaptor activity	Endolysosome	FALSE	FALSE	FALSE	TRUE	TRUE	TRUE	18	2	0	0.293676	0.195737	0.146838	0.0978683	3673	3.20769	1.21294	1.99475	Tbio
MAP2K2	thymus development	Immune Response	FALSE	FALSE	FALSE	FALSE	TRUE	TRUE	48	3	0	0.292774	0.258241	0.0975914	0.0860802	310	4.02555	2.21438	1.81118
MAPT	positive regulation of proteasomal ubiquitin-dependent protein catabolic process	Proteostasis	FALSE	TRUE	FALSE	FALSE	TRUE	FALSE	82	1	1	0.292604	0.18372	0.292604	0.18372	3055	3.30538	2.05604	1.24933	Tclin
PFKP	mitochondrial respiratory chain complex I	Mitochondrial Metabolism	FALSE	FALSE	TRUE	FALSE	TRUE	FALSE	51	2	0	0.292502	0.357456	0.146251	0.178728	30	4.44271	2.58101	1.8617
HNRNPA1	mitochondrial large ribosomal subunit	Mitochondrial Metabolism	FALSE	FALSE	FALSE	TRUE	TRUE	FALSE	56	2	0	0.292408	0.219931	0.146204	0.109965	7755	2.53523	1.83964	0.695594	Tbio
HNRNPA1	mitochondrial large ribosomal subunit	Proteostasis	FALSE	FALSE	FALSE	TRUE	TRUE	FALSE	56	2	0	0.292408	0.219931	0.146204	0.109965	5600	2.90818	1.40633	1.50185	Tchem
MRPL42	structural constituent of ribosome	Structural Stabilization	FALSE	FALSE	FALSE	FALSE	TRUE	TRUE	175	3	0	0.292208	0.360345	0.0974026	0.120115	3904	3.1754	1.66044	1.51496	Tdark
MRPL42	structural constituent of ribosome	Proteostasis	FALSE	FALSE	FALSE	FALSE	TRUE	TRUE	175	3	0	0.292208	0.360345	0.0974026	0.120115	5600	2.90818	1.40633	1.50185	Tchem
CAMK2A	AMPA glutamate receptor complex	Synapse	FALSE	TRUE	FALSE	FALSE	TRUE	FALSE	25	1	1	0.292052	0.349466	0.292052	0.349466	3904	3.1754	1.66044	1.51496	Tdark
GSK3B	cellular response to amyloid-beta	APP Metabolism	FALSE	FALSE	FALSE	FALSE	TRUE	TRUE	38	4	0	0.291832	0.197358	0.072958	0.0493395	7214	2.63702	1.66655	0.970468	Tchem
INPP5D	Fc-epsilon receptor signaling pathway	Immune Response	TRUE	FALSE	TRUE	TRUE	TRUE	FALSE	24	2	0	0.291737	0.244549	0.145868	0.122275	1609	3.56933	1.57213	1.9972	Tclin
SEC24C	COPII-coated vesicle cargo loading	Proteostasis	FALSE	TRUE	FALSE	FALSE	FALSE	TRUE	15	1	1	0.291599	0.147425	0.291599	0.147425	1076	3.71495	2.18479	1.53015	Tbio
AKT1	positive regulation of vascular associated smooth muscle cell proliferation	Vasculature	FALSE	TRUE	TRUE	TRUE	TRUE	FALSE	37	1	1	0.291255	0.226878	0.291255	0.226878	7075	2.65946	0.725832	1.93363	Tbio
PLD2	lipid catabolic process	Lipid Metabolism	FALSE	TRUE	FALSE	FALSE	TRUE	TRUE	93	1	1	0.291143	0.273976	0.291143	0.273976	14899	1.53128	1.53128	0	Tchem
PACSIN2	negative regulation of endocytosis	Endolysosome	FALSE	TRUE	FALSE	FALSE	TRUE	TRUE	15	1	1	0.291099	0.123644	0.291099	0.123644	5312	2.95105	1.89104	1.06001	Tchem
HLA-DRB1	MHC class II protein complex	Immune Response	FALSE	FALSE	TRUE	FALSE	TRUE	TRUE	19	2	0	0.290847	0.212348	0.145423	0.106174	2264	3.43717	1.95263	1.48454	Tbio
VCAM1	clathrin-coated endocytic vesicle	Endolysosome	FALSE	FALSE	FALSE	FALSE	TRUE	FALSE	25	2	0	0.290529	0.27579	0.145265	0.137895	7	4.61388	2.61514	1.99873
NDUFB8	aerobic respiration	Mitochondrial Metabolism	FALSE	FALSE	FALSE	FALSE	TRUE	TRUE	66	3	0	0.290275	0.431585	0.0967584	0.143862	7569	2.57178	0.717229	1.85455	Tchem
UCHL5	proteasome-mediated ubiquitin-dependent protein catabolic process	Proteostasis	FALSE	TRUE	FALSE	FALSE	TRUE	FALSE	216	1	1	0.290154	0.282535	0.290154	0.282535	1695	3.54994	1.55654	1.9934	Tclin
RPS2	small ribosomal subunit	Proteostasis	FALSE	FALSE	FALSE	FALSE	TRUE	TRUE	28	2	0	0.289906	0.272866	0.144953	0.136433	8387	2.42248	0.430196	1.99229	Tbio
EEF1A1	ribosome	Proteostasis	FALSE	FALSE	FALSE	TRUE	TRUE	TRUE	124	2	0	0.289851	0.233238	0.144925	0.116619	4901	3.02178	1.42523	1.59655	Tbio
PFKP	respirasome	Mitochondrial Metabolism	FALSE	FALSE	TRUE	FALSE	TRUE	FALSE	20	2	0	0.289647	0.264379	0.144824	0.132189	3645	3.21263	1.4037	1.80893	Tchem
HNRNPU	cytosolic large ribosomal subunit	Proteostasis	FALSE	FALSE	TRUE	FALSE	FALSE	FALSE	60	2	0	0.289485	0.285716	0.144742	0.142858	7755	2.53523	1.83964	0.695594	Tbio
LRRK2	cytoplasmic translation	Proteostasis	FALSE	FALSE	FALSE	FALSE	FALSE	FALSE	89	2	0	0.289445	0.259568	0.144723	0.129784	2420	3.41055	1.49771	1.91284	Tbio
AP2M1	low-density lipoprotein particle receptor binding	Lipid Metabolism	FALSE	FALSE	TRUE	TRUE	TRUE	TRUE	25	3	0	0.289315	0.0895578	0.0964382	0.0298526	1506	3.59308	2.14257	1.45051	Tchem
RPLP0	cytosolic ribosome	Proteostasis	FALSE	FALSE	FALSE	FALSE	FALSE	TRUE	92	2	0	0.289277	0.291046	0.144639	0.145523	2573	3.38499	1.40319	1.9818	Tbio
OCRL	endolysosome membrane	Endolysosome	FALSE	FALSE	FALSE	FALSE	FALSE	FALSE	20	2	0	0.289199	0.239279	0.1446	0.11964	7532	2.57782	1.00122	1.5766	Tbio
CASP8	neuron apoptotic process	Apoptosis	FALSE	FALSE	FALSE	FALSE	TRUE	FALSE	79	4	0	0.289053	0.206326	0.0722634	0.0515814	24578	0.222943	0.222943	0	Tbio
MAP2K1	thymus development	Immune Response	FALSE	FALSE	FALSE	FALSE	TRUE	TRUE	48	3	0	0.289048	0.27989	0.0963495	0.0932966	6407	2.77572	2.27466	0.50106	Tchem
EGFR	phosphatidylinositol-3-phosphate biosynthetic process	Lipid Metabolism	FALSE	FALSE	FALSE	FALSE	TRUE	FALSE	22	2	0	0.289043	0.194522	0.144521	0.0972612	3236	3.27736	1.69134	1.58603	Tclin
MRPL47	structural constituent of ribosome	Proteostasis	FALSE	FALSE	FALSE	FALSE	TRUE	TRUE	175	3	0	0.288805	0.371734	0.0962683	0.123911	40	4.37258	2.50522	1.86736	Tclin
MRPL47	structural constituent of ribosome	Structural Stabilization	FALSE	FALSE	FALSE	FALSE	TRUE	TRUE	175	3	0	0.288805	0.371734	0.0962683	0.123911	2613	3.37958	1.43309	1.94649	Tbio
ABCC1	response to interleukin-1	Immune Response	FALSE	FALSE	FALSE	FALSE	TRUE	FALSE	34	3	0	0.288279	0.231232	0.096093	0.0770774	2613	3.37958	1.43309	1.94649	Tbio
PIK3R1	Fc-epsilon receptor signaling pathway	Immune Response	FALSE	FALSE	FALSE	FALSE	TRUE	FALSE	24	2	0	0.287941	0.266671	0.14397	0.133335	12951	1.76366	1.76366	0	Tchem
HNRNPU	cytosolic ribosome	Proteostasis	FALSE	FALSE	TRUE	FALSE	FALSE	FALSE	92	2	0	0.287761	0.283722	0.143881	0.141861	6198	2.80692	1.39424	1.41268	Tchem
NCOA1	endocytic vesicle membrane	Endolysosome	FALSE	FALSE	FALSE	FALSE	TRUE	FALSE	74	2	0	0.287596	0.201874	0.143798	0.100937	2420	3.41055	1.49771	1.91284	Tbio
TP53	neuron apoptotic process	Apoptosis	FALSE	FALSE	FALSE	FALSE	TRUE	TRUE	79	4	0	0.287436	0.220492	0.0718591	0.0551231	977	3.7421	2.21917	1.52293	Tchem
CTNNB1	response to interleukin-1	Immune Response	FALSE	FALSE	FALSE	FALSE	TRUE	FALSE	34	3	0	0.287244	0.174557	0.0957481	0.0581855	4869	3.02608	1.55104	1.47504	Tchem
NDUFA10	proton motive force-driven mitochondrial ATP synthesis	Mitochondrial Metabolism	FALSE	FALSE	TRUE	TRUE	TRUE	TRUE	64	3	0	0.287189	0.526071	0.0957297	0.175357	2353	3.42271	1.98017	1.44253	Tchem
RPS2	cytosolic ribosome	Proteostasis	FALSE	FALSE	FALSE	FALSE	FALSE	TRUE	92	2	0	0.287028	0.29223	0.143514	0.146115	25	4.48022	2.48806	1.99216	Tclin
BECN1	neuron apoptotic process	Apoptosis	FALSE	FALSE	FALSE	FALSE	TRUE	FALSE	79	5	0	0.286902	0.160515	0.0573804	0.032103	4901	3.02178	1.42523	1.59655	Tbio
PDGFRB	stimulatory C-type lectin receptor signaling pathway	Immune Response	FALSE	FALSE	FALSE	TRUE	TRUE	FALSE	21	3	0	0.286861	0.192927	0.0956203	0.064309	2858	3.34116	1.42257	1.91859	Tbio
HLA-DRA	endocytic vesicle membrane	Endolysosome	FALSE	TRUE	TRUE	FALSE	TRUE	TRUE	74	2	1	0.286645	0.303259	0.143323	0.151629	2868	3.33959	1.41019	1.9294	Tclin
ALOX5	positive regulation of NF-kappaB transcription factor activity	Apoptosis	FALSE	TRUE	FALSE	TRUE	TRUE	FALSE	149	2	1	0.286541	0.288049	0.143271	0.144025	33	4.41214	2.41705	1.99509
RPS6	cytosolic large ribosomal subunit	Proteostasis	FALSE	FALSE	FALSE	FALSE	FALSE	FALSE	60	2	0	0.286485	0.292822	0.143243	0.146411	1233	3.66786	1.68957	1.97829	Tclin
CDC42	engulfment of apoptotic cell	Endolysosome	FALSE	TRUE	FALSE	TRUE	FALSE	FALSE	11	1	1	0.28648	0.153063	0.28648	0.153063	724	3.82995	1.87277	1.95718	Tchem
CDC42	engulfment of apoptotic cell	Immune Response	FALSE	TRUE	FALSE	TRUE	FALSE	FALSE	11	1	1	0.28648	0.153063	0.28648	0.153063	724	3.82995	1.87277	1.95718	Tchem
CDC42	engulfment of apoptotic cell	Autophagy	FALSE	TRUE	FALSE	TRUE	FALSE	FALSE	11	1	1	0.28648	0.153063	0.28648	0.153063	7981	2.49223	1.38039	1.11184	Tbio
RPSA	cytosolic ribosome	Proteostasis	FALSE	FALSE	FALSE	FALSE	FALSE	TRUE	92	2	0	0.286274	0.282042	0.143137	0.141021	724	3.82995	1.87277	1.95718	Tchem
RPL13	cytosolic ribosome	Proteostasis	FALSE	FALSE	FALSE	FALSE	FALSE	TRUE	92	2	0	0.286257	0.287311	0.143129	0.143655	4902	3.02177	1.56748	1.45428	Tbio
NPM1	small ribosomal subunit	Proteostasis	FALSE	FALSE	FALSE	FALSE	TRUE	TRUE	28	2	0	0.285693	0.232391	0.142847	0.116195	1159	3.68873	2.17029	1.51844	Tbio
RPL4	cytosolic ribosome	Proteostasis	FALSE	FALSE	FALSE	FALSE	FALSE	TRUE	92	2	0	0.285637	0.289656	0.142818	0.144828	7954	2.49539	1.39053	1.10486	Tbio
EEF1A1	small ribosomal subunit	Proteostasis	FALSE	FALSE	FALSE	TRUE	TRUE	FALSE	28	2	0	0.285466	0.203797	0.142733	0.101898	8386	2.42277	1.11679	1.30598	Tbio
RPS3	cytosolic ribosome	Proteostasis	FALSE	FALSE	FALSE	FALSE	FALSE	TRUE	92	2	0	0.285408	0.292191	0.142704	0.146095	3645	3.21263	1.4037	1.80893	Tchem
MTHFR	neuron apoptotic process	Apoptosis	FALSE	FALSE	FALSE	FALSE	TRUE	FALSE	79	3	0	0.284904	0.238123	0.0949678	0.0793745	3902	3.17571	1.33116	1.84455	Tbio
GNB5	stimulatory C-type lectin receptor signaling pathway	Immune Response	FALSE	FALSE	TRUE	TRUE	TRUE	FALSE	21	3	0	0.284482	0.230943	0.0948272	0.0769811	427	3.95323	2.77528	1.17795	Tbio
VCAM1	cytosolic large ribosomal subunit	Proteostasis	FALSE	FALSE	FALSE	FALSE	FALSE	FALSE	60	2	0	0.284402	0.225141	0.142201	0.112571	127	4.2077	2.21085	1.99686	Tbio
VAMP2	clathrin-coated endocytic vesicle membrane	Endolysosome	FALSE	FALSE	FALSE	FALSE	TRUE	TRUE	70	4	0	0.284308	0.170119	0.071077	0.0425297	7569	2.57178	0.717229	1.85455	Tchem
ARFGAP1	postsynaptic neurotransmitter receptor internalization	Synapse	FALSE	FALSE	FALSE	FALSE	TRUE	FALSE	8	1	0	0.284101	0.26766	0.284101	0.26766	1920	3.49911	1.61113	1.88798	Tbio
ARFGAP1	postsynaptic neurotransmitter receptor internalization	Endolysosome	FALSE	FALSE	FALSE	FALSE	TRUE	FALSE	8	1	0	0.284101	0.26766	0.284101	0.26766	6936	2.68432	1.56104	1.12328	Tbio
PARP1	response to interleukin-1	Immune Response	FALSE	FALSE	FALSE	FALSE	TRUE	FALSE	34	4	0	0.283887	0.241591	0.0709717	0.0603978	1920	3.49911	1.61113	1.88798	Tbio
RPS2	ribosome	Proteostasis	FALSE	FALSE	FALSE	FALSE	TRUE	FALSE	124	2	0	0.283799	0.258805	0.1419	0.129403	1847	3.51291	1.57423	1.93868	Tclin
RPS6	cytosolic ribosome	Proteostasis	FALSE	FALSE	FALSE	FALSE	FALSE	TRUE	92	2	0	0.283617	0.282768	0.141808	0.141384	4901	3.02178	1.42523	1.59655	Tbio
RPL8	cytosolic ribosome	Proteostasis	FALSE	FALSE	FALSE	FALSE	FALSE	TRUE	92	2	0	0.283487	0.288271	0.141744	0.144135	7981	2.49223	1.38039	1.11184	Tbio
GCLM	neuron apoptotic process	Apoptosis	FALSE	FALSE	FALSE	FALSE	TRUE	FALSE	79	4	0	0.282812	0.159128	0.070703	0.0397821	1274	3.65467	1.79386	1.86081	Tbio
RPL31	structural constituent of ribosome	Structural Stabilization	FALSE	FALSE	FALSE	FALSE	TRUE	TRUE	175	2	0	0.282259	0.304072	0.141129	0.152036	6413	2.77445	0.915813	1.85864	Tbio
RPL31	structural constituent of ribosome	Proteostasis	FALSE	FALSE	FALSE	FALSE	TRUE	TRUE	175	2	0	0.282259	0.304072	0.141129	0.152036	2016	3.48288	1.75719	1.7257	Tbio
EEF1A1	cytosolic ribosome	Proteostasis	FALSE	FALSE	FALSE	TRUE	FALSE	TRUE	92	2	0	0.282183	0.276468	0.141091	0.138234	6413	2.77445	0.915813	1.85864	Tbio
NFE2L2	response to hydrogen peroxide	Oxidative Stress	FALSE	TRUE	FALSE	FALSE	TRUE	FALSE	35	3	1	0.281971	0.286228	0.0939902	0.0954094	3645	3.21263	1.4037	1.80893	Tchem
AP2A1	receptor-mediated endocytosis	Endolysosome	FALSE	FALSE	TRUE	TRUE	TRUE	FALSE	69	3	0	0.281629	0.339327	0.0938764	0.113109	2683	3.36762	1.8247	1.54292	Tchem
NDUFB9	aerobic respiration	Mitochondrial Metabolism	FALSE	FALSE	FALSE	FALSE	TRUE	TRUE	66	3	0	0.281335	0.460344	0.0937785	0.153448	6062	2.83221	0.890005	1.9422	Tbio
SCARB2	synaptic vesicle endocytosis	Synapse	FALSE	FALSE	FALSE	FALSE	TRUE	FALSE	41	4	0	0.281006	0.52325	0.0702516	0.130812	607	3.87245	2.41702	1.45543	Tbio
SCARB2	synaptic vesicle endocytosis	Endolysosome	FALSE	FALSE	FALSE	FALSE	TRUE	FALSE	41	4	0	0.281006	0.52325	0.0702516	0.130812	456	3.94343	1.96116	1.98227	Tclin
TRAF2	interleukin-1-mediated signaling pathway	Immune Response	FALSE	FALSE	FALSE	FALSE	TRUE	FALSE	22	3	0	0.280757	0.169006	0.0935856	0.0563352	607	3.87245	2.41702	1.45543	Tbio
NPM1	cytosolic ribosome	Proteostasis	FALSE	FALSE	FALSE	FALSE	FALSE	FALSE	92	2	0	0.27903	0.264465	0.139515	0.132232	3402	3.251	1.38963	1.86137	Tbio
DLG1	ionotropic glutamate receptor signaling pathway	Synapse	FALSE	FALSE	FALSE	FALSE	TRUE	FALSE	23	3	0	0.278625	0.224374	0.092875	0.0747913	7954	2.49539	1.39053	1.10486	Tbio
PRKCD	extrinsic component of cytoplasmic side of plasma membrane	Lipid Metabolism	FALSE	FALSE	FALSE	FALSE	TRUE	FALSE	37	4	0	0.278257	0.302074	0.0695642	0.0755185	1075	3.7152	1.88961	1.82559	Tbio
YES1	vascular endothelial growth factor receptor signaling pathway	Vasculature	FALSE	TRUE	FALSE	FALSE	TRUE	FALSE	30	3	1	0.277922	0.572867	0.0926407	0.190956	2476	3.40002	1.52814	1.87188	Tclin
CTNNB1	stimulatory C-type lectin receptor signaling pathway	Immune Response	FALSE	FALSE	FALSE	FALSE	TRUE	FALSE	21	4	0	0.277832	0.225622	0.069458	0.0564056	1315	3.64156	1.64694	1.99462	Tclin
CFTR	clathrin-coated endocytic vesicle	Endolysosome	FALSE	FALSE	FALSE	FALSE	TRUE	FALSE	25	3	0	0.277811	0.236932	0.0926037	0.0789775	2353	3.42271	1.98017	1.44253	Tchem
SELENBP1	neuron apoptotic process	Apoptosis	FALSE	FALSE	TRUE	FALSE	TRUE	FALSE	79	3	0	0.277622	0.21113	0.0925407	0.0703766	9259	2.2768	2.2768	0	Tclin
LRRK2	microglial cell activation	Immune Response	FALSE	TRUE	FALSE	FALSE	TRUE	FALSE	27	1	1	0.277516	0.148707	0.277516	0.148707	794	3.79877	1.81915	1.97961	Tbio
MRPL4	mitochondrial translation	Mitochondrial Metabolism	FALSE	FALSE	FALSE	FALSE	TRUE	TRUE	94	3	0	0.277054	0.611281	0.0923513	0.20376	1506	3.59308	2.14257	1.45051	Tchem
MRPL4	mitochondrial translation	Proteostasis	FALSE	FALSE	FALSE	FALSE	TRUE	TRUE	94	3	0	0.277054	0.611281	0.0923513	0.20376	3422	3.24838	1.54419	1.70419	Tdark
CYP2E1	response to hydrogen peroxide	Oxidative Stress	FALSE	FALSE	FALSE	FALSE	TRUE	FALSE	35	3	0	0.276924	0.170299	0.0923081	0.0567662	3422	3.24838	1.54419	1.70419	Tdark
RPL13	cytosolic large ribosomal subunit	Proteostasis	FALSE	FALSE	FALSE	FALSE	FALSE	TRUE	60	2	0	0.276889	0.293539	0.138445	0.14677	3647	3.21247	1.73396	1.47851	Tchem
EEF1A1	cytosolic large ribosomal subunit	Proteostasis	FALSE	FALSE	FALSE	TRUE	FALSE	FALSE	60	2	0	0.276855	0.267389	0.138427	0.133694	1159	3.68873	2.17029	1.51844	Tbio
HMOX1	response to hydrogen peroxide	Oxidative Stress	FALSE	FALSE	FALSE	FALSE	TRUE	TRUE	35	5	0	0.276821	0.237652	0.0553642	0.0475304	3645	3.21263	1.4037	1.80893	Tchem
LRRK2	cytosolic large ribosomal subunit	Proteostasis	FALSE	FALSE	FALSE	FALSE	FALSE	FALSE	60	2	0	0.276457	0.223698	0.138229	0.111849	1658	3.55962	2.08153	1.47809	Tchem
MRPL4	ribosome	Proteostasis	FALSE	FALSE	FALSE	FALSE	TRUE	TRUE	124	3	0	0.275864	0.303994	0.0919547	0.101331	1506	3.59308	2.14257	1.45051	Tchem
UBC	non-canonical NF-kappaB signal transduction	Apoptosis	FALSE	TRUE	FALSE	FALSE	FALSE	FALSE	27	3	1	0.275738	0.256177	0.0919126	0.0853924	3422	3.24838	1.54419	1.70419	Tdark
NCOA1	synaptic membrane	Synapse	FALSE	TRUE	FALSE	FALSE	TRUE	FALSE	40	2	1	0.275347	0.245399	0.137673	0.122699	1474	3.60052	1.6965	1.90402	Tbio
MAPK1	thymus development	Immune Response	FALSE	FALSE	TRUE	TRUE	TRUE	TRUE	48	3	0	0.275184	0.171805	0.0917282	0.0572683	977	3.7421	2.21917	1.52293	Tchem
RHOC	positive regulation of T cell migration	Immune Response	FALSE	TRUE	FALSE	FALSE	FALSE	FALSE	20	1	1	0.275049	0.197073	0.275049	0.197073	2720	3.36212	1.52027	1.84185	Tchem
CALM1	excitatory synapse	Synapse	FALSE	TRUE	FALSE	FALSE	TRUE	FALSE	34	1	1	0.274998	0.223222	0.274998	0.223222	4722	3.04536	1.08572	1.95964	Tbio
PFKM	respirasome	Mitochondrial Metabolism	FALSE	FALSE	FALSE	FALSE	TRUE	FALSE	20	2	0	0.274849	0.262924	0.137425	0.131462	3013	3.31266	1.32446	1.9882	Tclin
LRRK2	cytosolic ribosome	Proteostasis	FALSE	FALSE	FALSE	FALSE	FALSE	FALSE	92	2	0	0.27449	0.243989	0.137245	0.121995	3106	3.29745	1.78004	1.51741	Tbio
HLA-DPA1	peptide antigen assembly with MHC class II protein complex	Immune Response	FALSE	TRUE	FALSE	FALSE	TRUE	TRUE	16	1	1	0.27447	0.186457	0.27447	0.186457	1506	3.59308	2.14257	1.45051	Tchem
PTPN11	Fc-gamma receptor signaling pathway involved in phagocytosis	Autophagy	FALSE	FALSE	FALSE	FALSE	TRUE	FALSE	21	2	0	0.274456	0.255806	0.137228	0.127903	922	3.75711	2.23578	1.52133
PTPN11	Fc-gamma receptor signaling pathway involved in phagocytosis	Immune Response	FALSE	FALSE	FALSE	FALSE	TRUE	FALSE	21	2	0	0.274456	0.255806	0.137228	0.127903	7161	2.64648	1.74096	0.905526	Tchem
ALDH7A1	mitochondrial ATP synthesis coupled electron transport	Mitochondrial Metabolism	FALSE	FALSE	FALSE	FALSE	TRUE	FALSE	10	3	0	0.274424	0.109912	0.0914748	0.0366372	7161	2.64648	1.74096	0.905526	Tchem
SYK	vascular endothelial growth factor receptor signaling pathway	Vasculature	FALSE	FALSE	TRUE	FALSE	TRUE	FALSE	30	3	0	0.274394	0.251216	0.0914646	0.0837387	333	4.00831	2.24169	1.76661	Tbio
IGF2R	synaptic vesicle endocytosis	Synapse	FALSE	FALSE	FALSE	FALSE	TRUE	FALSE	41	3	0	0.274261	0.349089	0.0914202	0.116363	2533	3.39025	1.97624	1.41401	Tchem
IGF2R	synaptic vesicle endocytosis	Endolysosome	FALSE	FALSE	FALSE	FALSE	TRUE	FALSE	41	3	0	0.274261	0.349089	0.0914202	0.116363	702	3.8355	1.85858	1.97692	Tchem
SLC2A1	intrinsic apoptotic signaling pathway in response to DNA damage by p53 class mediator	Apoptosis	FALSE	TRUE	FALSE	FALSE	TRUE	FALSE	32	3	1	0.274114	0.164025	0.0913713	0.054675	2533	3.39025	1.97624	1.41401	Tchem
SLC2A1	intrinsic apoptotic signaling pathway in response to DNA damage by p53 class mediator	DNA Repair	FALSE	TRUE	FALSE	FALSE	TRUE	FALSE	32	3	1	0.274114	0.164025	0.0913713	0.054675	6227	2.80373	1.39628	1.40745	Tchem
RIPK1	non-canonical NF-kappaB signal transduction	Apoptosis	FALSE	FALSE	FALSE	FALSE	FALSE	FALSE	27	2	0	0.273771	0.26568	0.136885	0.13284	6227	2.80373	1.39628	1.40745	Tchem
PTEN	Fc-epsilon receptor signaling pathway	Immune Response	FALSE	FALSE	FALSE	FALSE	TRUE	FALSE	24	3	0	0.273519	0.245716	0.0911729	0.0819052	1748	3.53644	1.56469	1.97176	Tchem
APP	positive regulation of superoxide anion generation	Oxidative Stress	TRUE	FALSE	FALSE	FALSE	TRUE	TRUE	17	4	0	0.273393	0.094416	0.0683481	0.023604	11532	1.94611	1.94611	0	Tchem
ACSS1	mitochondrial pyruvate dehydrogenase complex	Mitochondrial Metabolism	FALSE	FALSE	FALSE	FALSE	FALSE	FALSE	8	2	0	0.273214	0.104255	0.136607	0.0521277	2	4.71132	2.73197	1.97934	Tchem
HNRNPU	small ribosomal subunit	Proteostasis	FALSE	FALSE	TRUE	FALSE	TRUE	FALSE	28	2	0	0.272724	0.195806	0.136362	0.0979029	6756	2.71497	1.36813	1.34684	Tbio
VCAM1	clathrin-coated endocytic vesicle membrane	Endolysosome	FALSE	FALSE	FALSE	FALSE	TRUE	FALSE	70	2	0	0.272702	0.134825	0.136351	0.0674124	2420	3.41055	1.49771	1.91284	Tbio
BCAR1	Fc-gamma receptor signaling pathway involved in phagocytosis	Immune Response	FALSE	FALSE	FALSE	FALSE	TRUE	FALSE	21	2	0	0.272589	0.229605	0.136295	0.114802	5644	2.90109	1.95021	0.950879	Tbio
BCAR1	Fc-gamma receptor signaling pathway involved in phagocytosis	Autophagy	FALSE	FALSE	FALSE	FALSE	TRUE	FALSE	21	2	0	0.272589	0.229605	0.136295	0.114802	7569	2.57178	0.717229	1.85455	Tchem
UBA52	proteasome core complex	Proteostasis	FALSE	FALSE	FALSE	FALSE	TRUE	FALSE	19	1	0	0.272218	0.265977	0.272218	0.265977	5644	2.90109	1.95021	0.950879	Tbio
MRPL50	ribosome	Proteostasis	FALSE	TRUE	TRUE	FALSE	TRUE	FALSE	124	3	1	0.272213	0.46063	0.0907376	0.153543	3909	3.1748	1.51973	1.65507	Tbio
IL1B	positive regulation of superoxide anion generation	Oxidative Stress	FALSE	FALSE	FALSE	FALSE	TRUE	FALSE	17	3	0	0.272036	0.158662	0.0906786	0.0528874	899	3.76316	1.82983	1.93333	Tdark
MRPS30	mitochondrial translation	Proteostasis	FALSE	FALSE	FALSE	FALSE	TRUE	TRUE	94	3	0	0.271931	0.599719	0.0906437	0.199906	6499	2.76067	0.794024	1.96665	Tbio
MRPS30	mitochondrial translation	Mitochondrial Metabolism	FALSE	FALSE	FALSE	FALSE	TRUE	TRUE	94	3	0	0.271931	0.599719	0.0906437	0.199906	13439	1.70844	0.704829	1.00361	Tclin
INPP4A	clathrin adaptor activity	Endolysosome	FALSE	FALSE	FALSE	FALSE	TRUE	FALSE	18	3	0	0.271892	0.404861	0.0906306	0.134954	6499	2.76067	0.794024	1.96665	Tbio
LRP2	phosphatidylinositol biosynthetic process	Lipid Metabolism	FALSE	FALSE	FALSE	FALSE	TRUE	FALSE	46	2	0	0.271562	0.242292	0.135781	0.121146	3872	3.18001	1.29038	1.88964	Tbio
CD4	phosphatidylinositol biosynthetic process	Lipid Metabolism	FALSE	FALSE	FALSE	FALSE	TRUE	FALSE	46	2	0	0.271552	0.250396	0.135776	0.125198	1939	3.49602	2.13364	1.36238	Tbio
RPL34	translation	Proteostasis	FALSE	FALSE	FALSE	FALSE	FALSE	TRUE	204	2	0	0.271509	0.256095	0.135754	0.128048	1907	3.50134	1.96822	1.53312	Tchem
RPS17	structural constituent of ribosome	Structural Stabilization	FALSE	FALSE	FALSE	FALSE	TRUE	TRUE	175	2	0	0.271437	0.308382	0.135719	0.154191	7017	2.67005	1.6282	1.04185	Tbio
RPS17	structural constituent of ribosome	Proteostasis	FALSE	FALSE	FALSE	FALSE	TRUE	TRUE	175	2	0	0.271437	0.308382	0.135719	0.154191	7902	2.50605	0.7716	1.73445	Tbio
CAT	positive regulation of superoxide anion generation	Oxidative Stress	FALSE	FALSE	FALSE	FALSE	TRUE	FALSE	17	3	0	0.271419	0.0835877	0.0904731	0.0278626	7017	2.67005	1.6282	1.04185	Tbio
SNAP91	phosphatidylinositol-3-phosphate biosynthetic process	Lipid Metabolism	FALSE	FALSE	TRUE	FALSE	TRUE	FALSE	22	2	0	0.271404	0.310406	0.135702	0.155203	265	4.07725	2.16417	1.91308	Tbio
ADRB2	synaptic vesicle endocytosis	Endolysosome	FALSE	FALSE	FALSE	FALSE	TRUE	FALSE	41	2	0	0.271209	0.409389	0.135605	0.204695	1843	3.51475	1.55138	1.96337	Tbio
ADRB2	synaptic vesicle endocytosis	Synapse	FALSE	FALSE	FALSE	FALSE	TRUE	FALSE	41	2	0	0.271209	0.409389	0.135605	0.204695	8457	2.41209	0.89129	1.5208	Tclin
RPS3	cytosolic large ribosomal subunit	Proteostasis	FALSE	FALSE	FALSE	FALSE	FALSE	FALSE	60	2	0	0.271201	0.293228	0.1356	0.146614	8457	2.41209	0.89129	1.5208	Tclin
PI4K2A	clathrin-dependent endocytosis	Endolysosome	FALSE	FALSE	FALSE	FALSE	TRUE	FALSE	27	3	0	0.271074	0.575725	0.090358	0.191908	3902	3.17571	1.33116	1.84455	Tbio
VAV3	Fc-gamma receptor signaling pathway involved in phagocytosis	Immune Response	FALSE	FALSE	FALSE	FALSE	TRUE	TRUE	21	4	0	0.270887	0.735623	0.0677217	0.183906	1086	3.71187	1.95306	1.75881	Tbio
VAV3	Fc-gamma receptor signaling pathway involved in phagocytosis	Autophagy	FALSE	FALSE	FALSE	FALSE	TRUE	TRUE	21	4	0	0.270887	0.735623	0.0677217	0.183906	5808	2.87731	1.1324	1.74491	Tbio
RPS17	translation	Proteostasis	FALSE	FALSE	FALSE	FALSE	FALSE	TRUE	204	2	0	0.270593	0.251687	0.135297	0.125843	1086	3.71187	1.95306	1.75881	Tbio
ACSS2	long-chain fatty acid-CoA ligase activity	Lipid Metabolism	FALSE	FALSE	FALSE	FALSE	FALSE	FALSE	16	3	0	0.270577	0.149547	0.0901923	0.049849	7017	2.67005	1.6282	1.04185	Tbio
RPS16	ribosome	Proteostasis	FALSE	FALSE	FALSE	FALSE	TRUE	TRUE	124	2	0	0.270475	0.265039	0.135237	0.13252	1656	3.56008	1.62839	1.93169	Tbio
RPLP0	cytosolic large ribosomal subunit	Proteostasis	FALSE	FALSE	FALSE	FALSE	FALSE	TRUE	60	2	0	0.270466	0.29079	0.135233	0.145395	7356	2.60809	0.999921	1.60817	Tbio
[truncated: 6,402 more rows]
